# Supplementary material for: ﻿A taxonomic review of the genus Eversmannia Staudinger, 1871 (Lepidoptera, Uraniidae) from China, with descriptions of three new species and three new combinations
Source: Zookeys. 2025 Sep 10;1251:275–91. doi: 10.3897/zookeys.1251.145353 (PMC12444359; doi:10.3897/zookeys.1251.145353)
Supplement: XML Treatment for Eversmannia [file zookeys.1251.145353-treatment1.xml]

<!DOCTYPE tp:taxon-treatment
  PUBLIC "-//TaxonX//DTD Taxonomic Treatment Publishing DTD v0 20100105//EN" "tax-treatment-NSO.dtd">
<tp:taxon-treatment xmlns:tp="http://www.plazi.org/taxpub"><tp:treatment-meta><kwd-group><label>Taxon classification</label><kwd>
              <named-content content-type="kingdom">Animalia</named-content>
            </kwd><kwd>
              <named-content content-type="order">Lepidoptera</named-content>
            </kwd><kwd>
              <named-content content-type="family">Uraniidae</named-content>
            </kwd></kwd-group><mixed-citation publication-type="journal"><person-group><name><surname>Han</surname><given-names>Ming-Xu</given-names></name><name><surname>Han</surname><given-names>Hui-Lin</given-names></name></person-group><article-title>﻿A taxonomic review of the genus <italic><tp:taxon-name><tp:taxon-name-part taxon-name-part-type="genus" reg="Eversmannia">Eversmannia</tp:taxon-name-part></tp:taxon-name></italic> Staudinger, 1871 (<tp:taxon-name><tp:taxon-name-part taxon-name-part-type="order">Lepidoptera</tp:taxon-name-part></tp:taxon-name>, <tp:taxon-name><tp:taxon-name-part taxon-name-part-type="family">Uraniidae</tp:taxon-name-part></tp:taxon-name>) from China, with descriptions of three new species and three new combinations</article-title><source>Zookeys</source><day>10</day><month>09</month><year>2025</year><volume>1251</volume><fpage>275</fpage><lpage>291</lpage><pub-id pub-id-type="doi">10.3897/zookeys.1251.145353</pub-id></mixed-citation></tp:treatment-meta><tp:nomenclature><label>﻿</label><tp:taxon-name><object-id xmlns:xlink="http://www.w3.org/1999/xlink" content-type="arpha" xlink:type="simple">D341DB37-21D4-556B-B6FD-F0E719D0BF39</object-id>
            <tp:taxon-name-part taxon-name-part-type="genus" reg="Eversmannia">Eversmannia</tp:taxon-name-part>
          </tp:taxon-name><tp:taxon-authority>Staudinger, 1871</tp:taxon-authority><tp:nomenclature-citation-list><tp:nomenclature-citation><tp:taxon-name>
                <tp:taxon-name-part taxon-name-part-type="genus" reg="Eversmannia">Eversmannia</tp:taxon-name-part>
              </tp:taxon-name><comment>Staudinger, 1871, in Staudinger &amp; Wocke, Catalog der Lepidopteren des Europaeischen Faunengebiets: 159. Type species: <tp:taxon-name><tp:taxon-name-part taxon-name-part-type="genus" reg="Idaea">Idaea</tp:taxon-name-part> <tp:taxon-name-part taxon-name-part-type="species" reg="exornata">exornata</tp:taxon-name-part></tp:taxon-name> Eversmann, 1837. Type locality: Kazan, Russia.</comment></tp:nomenclature-citation></tp:nomenclature-citation-list></tp:nomenclature><tp:treatment-sec sec-type="diagnosis" id="SECID0E2JAC"><title>Diagnosis.</title><p>In external appearance, this genus is similar to <italic><tp:taxon-name><tp:taxon-name-part taxon-name-part-type="genus" reg="Europlema">Europlema</tp:taxon-name-part></tp:taxon-name></italic> Holloway, 1998 but can be distinguished by the following characters: (1) male genitalia: uncus hook- or spoon-shaped; valva bar-shaped, editum-costa complex bifurcate; in <italic><tp:taxon-name><tp:taxon-name-part taxon-name-part-type="genus" reg="Europlema">Europlema</tp:taxon-name-part></tp:taxon-name></italic> uncus triangular or lanceolate and covered with hair, valva triangular, transtilla long and curved; (2) female genitalia: papillae anales conical or hoof-shaped; ductus bursae long and tubular, membranous; in <italic><tp:taxon-name><tp:taxon-name-part taxon-name-part-type="genus" reg="Europlema">Europlema</tp:taxon-name-part></tp:taxon-name></italic>, papillae anales flat and broad; ductus bursae very short, sclerotized.</p></tp:treatment-sec><tp:treatment-sec sec-type="description" id="SECID0EWKAC"><title>Description.</title><p><bold><italic>Adult</italic>.</bold> Head white; labial palpus up-curved; in some species male with plumose antenna, female antenna filiform. Thorax and tegula white. Forewing ground color white, with brown or black patches; subbasal line and postmedial line brown or black. Hindwing white, with brown or yellow patches; outer margin with short extension at Rs and M<sub>3</sub> veins. Abdomen covered with white scales.</p><p><bold><italic>Male genitalia</italic>.</bold> Uncus hook- or spoon-shaped, sclerotized. Gnathos trident- or spike-shaped. Tegumen triangular. Valva bar-shaped, covered with dense hair; costa long and strap-like, extending to cucullus. Editum-costa complex bifurcate, one branch short, finger-shaped, another long and bar-shaped. Juxta membranous, horseshoe-shaped. Vinculum V- or U-shaped. Saccus broad and V or U-shaped. Aedeagus cylindrical shaped, slightly curved or strongly curved; vesica with several spine-like cornuti.</p><p><bold><italic>Female genitalia</italic>.</bold> Papillae anales conical or hoof-shaped, covered with short setae. Apophysis posterioris longer than apophysis anterioris. Ostium bursae flat, sclerotized. Ductus bursae membranous, slightly curved or spiral. Corpus bursae oval or elongate and drop-shaped, in some species with separate tubular and globular parts; usually with variously shaped signum, sometimes absent.</p></tp:treatment-sec><tp:treatment-sec sec-type="distribution" id="SECID0ERLAC"><title>Distribution.</title><p>China, Russia, Japan, North Korea, Bhutan, Nepal, India, Bangladesh, Finland, Estonia, Latvia, Lithuania, Belarus.</p></tp:treatment-sec></tp:taxon-treatment>
