# Supplementary material for: ﻿A taxonomic review of the genus Eversmannia Staudinger, 1871 (Lepidoptera, Uraniidae) from China, with descriptions of three new species and three new combinations
Source: Zookeys. 2025 Sep 10;1251:275–91. doi: 10.3897/zookeys.1251.145353 (PMC12444359; doi:10.3897/zookeys.1251.145353)
Supplement: XML Treatment for Eversmannia atromarginata [file zookeys.1251.145353-treatment2.xml]

<!DOCTYPE tp:taxon-treatment
  PUBLIC "-//TaxonX//DTD Taxonomic Treatment Publishing DTD v0 20100105//EN" "tax-treatment-NSO.dtd">
<tp:taxon-treatment xmlns:tp="http://www.plazi.org/taxpub"><tp:treatment-meta><kwd-group><label>Taxon classification</label><kwd>
              <named-content content-type="kingdom">Animalia</named-content>
            </kwd><kwd>
              <named-content content-type="order">Lepidoptera</named-content>
            </kwd><kwd>
              <named-content content-type="family">Uraniidae</named-content>
            </kwd></kwd-group><mixed-citation publication-type="journal"><person-group><name><surname>Han</surname><given-names>Ming-Xu</given-names></name><name><surname>Han</surname><given-names>Hui-Lin</given-names></name></person-group><article-title>﻿A taxonomic review of the genus <italic><tp:taxon-name><tp:taxon-name-part taxon-name-part-type="genus" reg="Eversmannia">Eversmannia</tp:taxon-name-part></tp:taxon-name></italic> Staudinger, 1871 (<tp:taxon-name><tp:taxon-name-part taxon-name-part-type="order">Lepidoptera</tp:taxon-name-part></tp:taxon-name>, <tp:taxon-name><tp:taxon-name-part taxon-name-part-type="family">Uraniidae</tp:taxon-name-part></tp:taxon-name>) from China, with descriptions of three new species and three new combinations</article-title><source>Zookeys</source><day>10</day><month>09</month><year>2025</year><volume>1251</volume><fpage>275</fpage><lpage>291</lpage><pub-id pub-id-type="doi">10.3897/zookeys.1251.145353</pub-id></mixed-citation></tp:treatment-meta><tp:nomenclature><label>﻿</label><tp:taxon-name><object-id xmlns:xlink="http://www.w3.org/1999/xlink" content-type="arpha" xlink:type="simple">F445463D-4DF7-591C-BE0D-1D81EF203CDB</object-id>
            <tp:taxon-name-part taxon-name-part-type="genus" reg="Eversmannia">Eversmannia</tp:taxon-name-part>
            <tp:taxon-name-part taxon-name-part-type="species" reg="atromarginata">atromarginata</tp:taxon-name-part>
            <object-id xmlns:xlink="http://www.w3.org/1999/xlink" content-type="zoobank" xlink:type="simple">https://zoobank.org/5BA27761-3AC8-48FB-A14A-9EEA39023175</object-id>
          </tp:taxon-name><tp:taxon-status xmlns:xlink="http://www.w3.org/1999/xlink" xlink:type="simple">sp. nov.</tp:taxon-status><xref ref-type="fig" rid="F1">Figs 1</xref><xref ref-type="fig" rid="F1">, 2</xref><xref ref-type="fig" rid="F2">, 15</xref><xref ref-type="fig" rid="F3">, 22</xref><xref ref-type="fig" rid="F4">, 31</xref><tp:nomenclature-citation-list><tp:nomenclature-citation><tp:taxon-name>
                <tp:taxon-name-part taxon-name-part-type="genus" reg="Epiplema">Epiplema</tp:taxon-name-part> <tp:taxon-name-part taxon-name-part-type="species" reg="bicaudata">bicaudata</tp:taxon-name-part></tp:taxon-name><comment>: <xref ref-type="bibr" rid="B7">Chu et al. 2004</xref>: 244–245, pl. 7: 8, fig. 172 (misidentification).</comment></tp:nomenclature-citation></tp:nomenclature-citation-list></tp:nomenclature><tp:treatment-sec sec-type="material" id="SECID0EGHAE"><title>Material examined.</title><p><bold><italic>Holotype</italic>: China – Jiangxi Prov.</bold> • ♂; Huang’ao Country, Mt Jinggang, Xiaoxidong Forest farm; 1 Jul. 2011; WC. Xie leg.; genit. prep. hmx-152-1; <named-content xmlns:xlink="http://www.w3.org/1999/xlink" content-type="dwc:institutional_code" xlink:title="Sun Yat-sen University, Guangzhou, China" xlink:href="http://grbio.org/institution/national-sun-yat-sen-university-department-biological-sciences" xlink:type="simple">SYSU</named-content>. <bold><italic>Paratypes</italic>: China – Jiangxi Prov.</bold> • 1 ♂; Huang’ao Country, Mt Jinggang, Liujiaping; 4–5 Aug. 2024; HL. Han &amp; LY. Ha &amp; YY. Jin leg.; genit. prep. hmx-232-1; <abbrev xmlns:xlink="http://www.w3.org/1999/xlink" content-type="institution" xlink:title="Northeast Forestry University, Harbin, China" id="ABBRID0E1HAE" xlink:type="simple">NEFU</abbrev>. – <bold>Sichuan Prov.</bold>, 1 ♀, Ya’an City, Baoxing County; 1 Aug. 2004; YD. Ren leg.; genit. prep. hmx-130-2; <named-content xmlns:xlink="http://www.w3.org/1999/xlink" content-type="dwc:institutional_code" xlink:title="Nankai University, Tianjin, China" xlink:href="http://grbio.org/institution/nankai-university" xlink:type="simple">NKU</named-content> • 2 ♀♀, Ya’an City, Baoxing County, Fengtongzhai National Nature Reserve; 3 Aug. 2004; YD. Ren leg.; genit. prep. hmx-139-2; <named-content xmlns:xlink="http://www.w3.org/1999/xlink" content-type="dwc:institutional_code" xlink:title="Nankai University, Tianjin, China" xlink:href="http://grbio.org/institution/nankai-university" xlink:type="simple">NKU</named-content>. – <bold>Chongqing City</bold>, 1 ♀, Simianshan National Nature Reserve, Dawopu; 4 May 2019; JJ. Fan &amp; ZT. Wang leg.; genit. prep. hmx-173-2; <abbrev xmlns:xlink="http://www.w3.org/1999/xlink" content-type="institution" xlink:title="Northeast Forestry University, Harbin, China" id="ABBRID0ENIAE" xlink:type="simple">NEFU</abbrev>.​</p></tp:treatment-sec><tp:treatment-sec sec-type="diagnosis" id="SECID0ESIAE"><title>Diagnosis.</title><p>This new species is superficially similar to <italic><tp:taxon-name><tp:taxon-name-part taxon-name-part-type="genus" reg="Eversmannia">E.</tp:taxon-name-part> <tp:taxon-name-part taxon-name-part-type="species" reg="exornata">exornata</tp:taxon-name-part></tp:taxon-name></italic> (Eversmann, 1837) but can be distinguished from the latter by the following characters: (1) forewing: subterminal and terminal areas covered with dark-brown patches; in <italic><tp:taxon-name><tp:taxon-name-part taxon-name-part-type="genus" reg="Eversmannia">E.</tp:taxon-name-part> <tp:taxon-name-part taxon-name-part-type="species" reg="exornata">exornata</tp:taxon-name-part></tp:taxon-name></italic>, these areas with scattered black and brown spots or a short band; (2) male genitalia: valva slightly narrower; aedeagus slightly slenderer; in <italic><tp:taxon-name><tp:taxon-name-part taxon-name-part-type="genus" reg="Eversmannia">E.</tp:taxon-name-part> <tp:taxon-name-part taxon-name-part-type="species" reg="exornata">exornata</tp:taxon-name-part></tp:taxon-name></italic>, valva broader; aedeagus thicker; (3) female genitalia: corpus bursae with three signa: two small signa at base of corpus bursae and one large signum at middle of corpus bursae; <italic><tp:taxon-name><tp:taxon-name-part taxon-name-part-type="genus" reg="Eversmannia">E.</tp:taxon-name-part> <tp:taxon-name-part taxon-name-part-type="species" reg="exornata">exornata</tp:taxon-name-part></tp:taxon-name></italic> with only one large signum.</p><fig id="F1" position="float" orientation="portrait"><object-id xmlns:xlink="http://www.w3.org/1999/xlink" content-type="doi" xlink:type="simple">10.3897/zookeys.1251.145353.figures1-14</object-id><object-id xmlns:xlink="http://www.w3.org/1999/xlink" content-type="arpha" xlink:type="simple">354522F4-D7E2-5C9C-BD8C-33049748F86A</object-id><label>Figures 1–14.</label><caption><p>Adults of <italic><tp:taxon-name><tp:taxon-name-part taxon-name-part-type="genus" reg="Eversmannia">Eversmannia</tp:taxon-name-part></tp:taxon-name></italic> spp. (depositories of 1 in <named-content xmlns:xlink="http://www.w3.org/1999/xlink" content-type="dwc:institutional_code" xlink:title="Sun Yat-sen University, Guangzhou, China" xlink:href="http://grbio.org/institution/national-sun-yat-sen-university-department-biological-sciences" xlink:type="simple">SYSU</named-content>, 2–14 in <abbrev xmlns:xlink="http://www.w3.org/1999/xlink" content-type="institution" xlink:title="Northeast Forestry University, Harbin, China" id="ABBRID0EYKAE" xlink:type="simple">NEFU</abbrev>). 1 <italic><tp:taxon-name><tp:taxon-name-part taxon-name-part-type="genus" reg="Eversmannia">E.</tp:taxon-name-part> <tp:taxon-name-part taxon-name-part-type="species" reg="atromarginata">atromarginata</tp:taxon-name-part></tp:taxon-name></italic> sp. nov., male, holotype (Jiangxi); 2 ditto, female, paratype (Sichuan); 3 <italic><tp:taxon-name><tp:taxon-name-part taxon-name-part-type="genus" reg="Eversmannia">E.</tp:taxon-name-part> <tp:taxon-name-part taxon-name-part-type="species" reg="bicaudata">bicaudata</tp:taxon-name-part></tp:taxon-name></italic> comb. nov., male (Xizang); 4 ditto, female (Xizang); 5 <italic><tp:taxon-name><tp:taxon-name-part taxon-name-part-type="genus" reg="Eversmannia">E.</tp:taxon-name-part> <tp:taxon-name-part taxon-name-part-type="species" reg="exornata">exornata</tp:taxon-name-part></tp:taxon-name></italic>, male (Heilongjiang); 6 ditto, female (Heilongjiang); 7 <italic><tp:taxon-name><tp:taxon-name-part taxon-name-part-type="genus" reg="Eversmannia">E.</tp:taxon-name-part> <tp:taxon-name-part taxon-name-part-type="species" reg="fuscifrons">fuscifrons</tp:taxon-name-part></tp:taxon-name></italic> comb. nov., male (Xizang); 8 ditto, female (Xizang); 9 <italic><tp:taxon-name><tp:taxon-name-part taxon-name-part-type="genus" reg="Eversmannia">E.</tp:taxon-name-part> <tp:taxon-name-part taxon-name-part-type="species" reg="himala">himala</tp:taxon-name-part></tp:taxon-name></italic> comb. nov., male (Sichuan); 10 ditto, female (Chongqing); 11 <italic><tp:taxon-name><tp:taxon-name-part taxon-name-part-type="genus" reg="Eversmannia">E.</tp:taxon-name-part> <tp:taxon-name-part taxon-name-part-type="species" reg="spiralis">spiralis</tp:taxon-name-part></tp:taxon-name></italic> sp. nov., male, holotype (Chongqing); 12 ditto, female, paratype (Chongqing); 13 <italic><tp:taxon-name><tp:taxon-name-part taxon-name-part-type="genus" reg="Eversmannia">E.</tp:taxon-name-part> <tp:taxon-name-part taxon-name-part-type="species" reg="zhangorum">zhangorum</tp:taxon-name-part></tp:taxon-name></italic> sp. nov., male, holotype (Chongqing); 14 ditto, female, paratype (Guizhou). Scale bar: 1 cm.</p></caption><graphic xmlns:xlink="http://www.w3.org/1999/xlink" xlink:href="zookeys-1251-275_article-145353__-g001.jpg" position="float" orientation="portrait" xlink:type="simple" id="oo_1413039.jpg"><uri content-type="original_file" xlink:type="simple">https://binary.pensoft.net/fig/1413039</uri></graphic></fig></tp:treatment-sec><tp:treatment-sec sec-type="description" id="SECID0EPNAE"><title>Description.</title><p><bold><italic>Adult</italic></bold> (Figs <xref ref-type="fig" rid="F1">1</xref>, <xref ref-type="fig" rid="F1">2</xref>, <xref ref-type="fig" rid="F4">31</xref>). Forewing length: 8–10 mm in male, 8.5–10.5 mm in female. Head: white; labial palpus up-curved, brownish white; male antennae plumose, and female filiform. Thorax: patagium and tegula white. Abdomen: covered with white scales, segments A1 and A2 with grayish white. Forewing ground color white, with dark-brown band on the costal margin in the antemedial and basal line regions; antemedial line present, a brown dot at Cu<sub>2</sub>-1A+2A in male, a thin rust-colored line in female; medial line absent; postmedial line double, rather dark brown, wavy, area between two lines filled with brownish red; subterminal line varies from dark brown to blackish brown; terminal and subterminal lines regions deeply gray in male, female same as ground color. Hindwing white; antemedial line rust-colored, discontinuous; postmedial line double, dark brown to dark reddish brown, wavy, prominently excurved at M<sub>3</sub>, area between two lines filled with light brownish red, and with outer light brownish-red line in female; marginal shade brownish red, mixed with black in posterior half, but very thin or absent before Rs in male; Rs and M<sub>3</sub> with tails at outer margin; terminal line present as a small dot at M<sub>3</sub>-Cu<sub>1</sub> in female, but in male a short, slender, distinct black strip.</p><fig id="F2" position="float" orientation="portrait"><object-id xmlns:xlink="http://www.w3.org/1999/xlink" content-type="doi" xlink:type="simple">10.3897/zookeys.1251.145353.figures15-21</object-id><object-id xmlns:xlink="http://www.w3.org/1999/xlink" content-type="arpha" xlink:type="simple">B666452E-CEC4-5ACC-B362-ADEB273725B7</object-id><label>Figures 15–21.</label><caption><p>Male genitalia of <italic><tp:taxon-name><tp:taxon-name-part taxon-name-part-type="genus" reg="Eversmannia">Eversmannia</tp:taxon-name-part></tp:taxon-name></italic> spp. (depositories of all slides <abbrev xmlns:xlink="http://www.w3.org/1999/xlink" content-type="institution" xlink:title="Northeast Forestry University, Harbin, China" id="ABBRID0E6OAE" xlink:type="simple">NEFU</abbrev>). 15 <italic><tp:taxon-name><tp:taxon-name-part taxon-name-part-type="genus" reg="Eversmannia">E.</tp:taxon-name-part> <tp:taxon-name-part taxon-name-part-type="species" reg="atromarginata">atromarginata</tp:taxon-name-part></tp:taxon-name></italic> sp. nov., paratype, slide hmx-232-1; 16 <italic><tp:taxon-name><tp:taxon-name-part taxon-name-part-type="genus" reg="Eversmannia">E.</tp:taxon-name-part> <tp:taxon-name-part taxon-name-part-type="species" reg="bicaudata">bicaudata</tp:taxon-name-part></tp:taxon-name></italic> comb. nov., slide hmx-141-1; 17 <italic><tp:taxon-name><tp:taxon-name-part taxon-name-part-type="genus" reg="Eversmannia">E.</tp:taxon-name-part> <tp:taxon-name-part taxon-name-part-type="species" reg="exornata">exornata</tp:taxon-name-part></tp:taxon-name></italic>, slide hmx-195-1; 18 <italic><tp:taxon-name><tp:taxon-name-part taxon-name-part-type="genus" reg="Eversmannia">E.</tp:taxon-name-part> <tp:taxon-name-part taxon-name-part-type="species" reg="fuscifrons">fuscifrons</tp:taxon-name-part></tp:taxon-name></italic> comb. nov., slide hmx-216-1; 19 <italic><tp:taxon-name><tp:taxon-name-part taxon-name-part-type="genus" reg="Eversmannia">E.</tp:taxon-name-part> <tp:taxon-name-part taxon-name-part-type="species" reg="himala">himala</tp:taxon-name-part></tp:taxon-name></italic> comb. nov., slide hmx-50-1; 20 <italic><tp:taxon-name><tp:taxon-name-part taxon-name-part-type="genus" reg="Eversmannia">E.</tp:taxon-name-part> <tp:taxon-name-part taxon-name-part-type="species" reg="spiralis">spiralis</tp:taxon-name-part></tp:taxon-name></italic> sp. nov., paratype, slide hmx-250-1; 21 <italic><tp:taxon-name><tp:taxon-name-part taxon-name-part-type="genus" reg="Eversmannia">E.</tp:taxon-name-part> <tp:taxon-name-part taxon-name-part-type="species" reg="zhangorum">zhangorum</tp:taxon-name-part></tp:taxon-name></italic> sp. nov., holotype, slide hmx-249-1.</p></caption><graphic xmlns:xlink="http://www.w3.org/1999/xlink" xlink:href="zookeys-1251-275_article-145353__-g002.jpg" position="float" orientation="portrait" xlink:type="simple" id="oo_1413040.jpg"><uri content-type="original_file" xlink:type="simple">https://binary.pensoft.net/fig/1413040</uri></graphic></fig><p><bold><italic>Male genitalia</italic></bold> (Fig. <xref ref-type="fig" rid="F2">15</xref>). Uncus hook-shaped, apex pointed, strongly sclerotized. Tegumen triangular approximately 2× length of uncus. Gnathos sclerotized, trident-shaped, median process longest. Valva bar-shaped, covered with dense hair; sacculus arcuate, about 2/5 as long as valva; editum-costa complex bifurcate, one branch short and conical, other long and bar-shaped, and extending to the anterior of cucullus; cucullus, apex bluntly rounded; costa with weak bulge in middle; cucullus rounded, apex slightly enlarged. Juxta membranous, horseshoe-shaped, with a narrow V-shaped thin area at centre. Vinculum V-shaped. Saccus small and V-shaped. Aedeagus short and wide, slightly curved, cylindrical, with a small protuberance at middle coecum about 1/3× the length of aedeagus. Vesica membranous, with a fruit-knife-shaped cornutus, and diverticula with graniculi.</p><p><bold><italic>Female genitalia</italic></bold> (Fig. <xref ref-type="fig" rid="F3">22</xref>). Papillae analis conical, covered with short setae. Apophysis posterioris slender, approximately 1.5× length of apophysis anterioris. Ostium bursae like an inverted triangle, strongly sclerotized. Ductus bursae membranous, about 3/10 as long as corpus bursae. Corpus bursae membranous, densely covered with graniculi; tubular part funnel-shaped, gradually narrowing, with two small rectangular signa; globular part oval, with a large, sclerotized, durian-shaped signum.</p></tp:treatment-sec><tp:treatment-sec sec-type="distribution" id="SECID0EMSAE"><title>Distribution.</title><p>China (Shaanxi, Jiangxi, Chongqing, Sichuan) (Fig. <xref ref-type="fig" rid="F5">40</xref>).</p></tp:treatment-sec><tp:treatment-sec sec-type="etymology" id="SECID0EWSAE"><title>Etymology.</title><p>The species name <italic>atromarginata</italic> is from the Latin words “atro” and “marginata”, meaning black and margin and referring to the terminal subterminal line regions of the forewing which are covered with black patches.</p></tp:treatment-sec><tp:treatment-sec sec-type="remarks" id="SECID0EGTAE"><title>Remarks.</title><p><xref ref-type="bibr" rid="B7">Chu et al. (2004)</xref> misidentified this species as <italic><tp:taxon-name><tp:taxon-name-part taxon-name-part-type="genus" reg="Epiplema">Epiplema</tp:taxon-name-part> <tp:taxon-name-part taxon-name-part-type="species" reg="bicaudata">bicaudata</tp:taxon-name-part></tp:taxon-name></italic> (Moore, [1868]).</p></tp:treatment-sec><tp:treatment-sec><!--Section generated to contain objects referenced in tp:taxon-treatment.--><fig id="F3" position="float" orientation="portrait"><object-id xmlns:xlink="http://www.w3.org/1999/xlink" content-type="doi" xlink:type="simple">10.3897/zookeys.1251.145353.figures22-28</object-id><object-id xmlns:xlink="http://www.w3.org/1999/xlink" content-type="arpha" xlink:type="simple">14F37B21-233D-5B9C-A84D-F410D6627E0C</object-id><label>Figures 22–28.</label><caption><p>Female genitalia of <italic><tp:taxon-name><tp:taxon-name-part taxon-name-part-type="genus" reg="Eversmannia">Eversmannia</tp:taxon-name-part></tp:taxon-name></italic> spp. (depositories of all slides in <abbrev xmlns:xlink="http://www.w3.org/1999/xlink" content-type="institution" xlink:title="Northeast Forestry University, Harbin, China" id="ABBRID0EXAAG" xlink:type="simple">NEFU</abbrev>). 22 <italic><tp:taxon-name><tp:taxon-name-part taxon-name-part-type="genus" reg="Eversmannia">E.</tp:taxon-name-part> <tp:taxon-name-part taxon-name-part-type="species" reg="atromarginata">atromarginata</tp:taxon-name-part></tp:taxon-name></italic> sp. nov., paratype, slide hmx-139-2; 23 <italic><tp:taxon-name><tp:taxon-name-part taxon-name-part-type="genus" reg="Eversmannia">E.</tp:taxon-name-part> <tp:taxon-name-part taxon-name-part-type="species" reg="bicaudata">bicaudata</tp:taxon-name-part></tp:taxon-name></italic> comb. nov., slide hmx-142-2; 24 <italic><tp:taxon-name><tp:taxon-name-part taxon-name-part-type="genus" reg="Eversmannia">E.</tp:taxon-name-part> <tp:taxon-name-part taxon-name-part-type="species" reg="exornata">exornata</tp:taxon-name-part></tp:taxon-name></italic>, slide hmx-197-2; 25 <italic><tp:taxon-name><tp:taxon-name-part taxon-name-part-type="genus" reg="Eversmannia">E.</tp:taxon-name-part> <tp:taxon-name-part taxon-name-part-type="species" reg="fuscifrons">fuscifrons</tp:taxon-name-part></tp:taxon-name></italic> comb.nov., slide hmx-103-2; 26 <italic><tp:taxon-name><tp:taxon-name-part taxon-name-part-type="genus" reg="Eversmannia">E.</tp:taxon-name-part> <tp:taxon-name-part taxon-name-part-type="species" reg="himala">himala</tp:taxon-name-part></tp:taxon-name></italic> comb. nov., slide hmx-109-2; 27 <italic><tp:taxon-name><tp:taxon-name-part taxon-name-part-type="genus" reg="Eversmannia">E.</tp:taxon-name-part> <tp:taxon-name-part taxon-name-part-type="species" reg="spiralis">spiralis</tp:taxon-name-part></tp:taxon-name></italic> sp. nov., paratype, slide hmx-172-2; 28 <italic><tp:taxon-name><tp:taxon-name-part taxon-name-part-type="genus" reg="Eversmannia">E.</tp:taxon-name-part> <tp:taxon-name-part taxon-name-part-type="species" reg="zhangorum">zhangorum</tp:taxon-name-part></tp:taxon-name></italic> sp. nov., paratype, slide hmx-124-2.</p></caption><graphic xmlns:xlink="http://www.w3.org/1999/xlink" xlink:href="zookeys-1251-275_article-145353__-g003.jpg" position="float" orientation="portrait" xlink:type="simple" id="oo_1413041.jpg"><uri content-type="original_file" xlink:type="simple">https://binary.pensoft.net/fig/1413041</uri></graphic></fig><fig id="F4" position="float" orientation="portrait"><object-id xmlns:xlink="http://www.w3.org/1999/xlink" content-type="doi" xlink:type="simple">10.3897/zookeys.1251.145353.figures29-39</object-id><object-id xmlns:xlink="http://www.w3.org/1999/xlink" content-type="arpha" xlink:type="simple">A589A6E0-927A-570B-BB8F-A73F7ACBE5C9</object-id><label>Figures 29–39.</label><caption><p>Habitats and field images of <italic><tp:taxon-name><tp:taxon-name-part taxon-name-part-type="genus" reg="Eversmannia">Eversmannia</tp:taxon-name-part></tp:taxon-name></italic> spp. 29 <italic><tp:taxon-name><tp:taxon-name-part taxon-name-part-type="genus" reg="Eversmannia">E.</tp:taxon-name-part> <tp:taxon-name-part taxon-name-part-type="species" reg="atromarginata">atromarginata</tp:taxon-name-part></tp:taxon-name></italic> sp. nov.; Prov. Jiangxi, Mt Jinggang; 30 <italic><tp:taxon-name><tp:taxon-name-part taxon-name-part-type="genus" reg="Eversmannia">E.</tp:taxon-name-part> <tp:taxon-name-part taxon-name-part-type="species" reg="atromarginata">atromarginata</tp:taxon-name-part></tp:taxon-name></italic> sp. nov., <italic><tp:taxon-name><tp:taxon-name-part taxon-name-part-type="genus" reg="Eversmannia">E.</tp:taxon-name-part> <tp:taxon-name-part taxon-name-part-type="species" reg="spiralis">spiralis</tp:taxon-name-part></tp:taxon-name></italic> sp. nov., <italic><tp:taxon-name><tp:taxon-name-part taxon-name-part-type="genus" reg="Eversmannia">E.</tp:taxon-name-part> <tp:taxon-name-part taxon-name-part-type="species" reg="zhangorum">zhangorum</tp:taxon-name-part></tp:taxon-name></italic> sp. nov.; Chongqing City, Mt Simianshan; 31 <italic><tp:taxon-name><tp:taxon-name-part taxon-name-part-type="genus" reg="Eversmannia">E.</tp:taxon-name-part> <tp:taxon-name-part taxon-name-part-type="species" reg="atromarginata">atromarginata</tp:taxon-name-part></tp:taxon-name></italic> sp. nov.; Prov. Shaanxi, Yangxian County (Photo by XR. Yang); 32 <italic><tp:taxon-name><tp:taxon-name-part taxon-name-part-type="genus" reg="Eversmannia">E.</tp:taxon-name-part> <tp:taxon-name-part taxon-name-part-type="species" reg="bicaudata">bicaudata</tp:taxon-name-part></tp:taxon-name></italic> comb. nov.; Prov. Yunnan, Kunming City (Photo by YK. You); 33 <italic><tp:taxon-name><tp:taxon-name-part taxon-name-part-type="genus" reg="Eversmannia">E.</tp:taxon-name-part> <tp:taxon-name-part taxon-name-part-type="species" reg="exornata">exornata</tp:taxon-name-part></tp:taxon-name></italic>; Prov. Heilongjiang, Huma County (Photo by J. Wu); 34 <italic><tp:taxon-name><tp:taxon-name-part taxon-name-part-type="genus" reg="Eversmannia">E.</tp:taxon-name-part> <tp:taxon-name-part taxon-name-part-type="species" reg="fuscifrons">fuscifrons</tp:taxon-name-part></tp:taxon-name></italic> comb. nov.; Aut. Reg. Xizang, Motuo County (Photo by YT. Fu); 35 <italic><tp:taxon-name><tp:taxon-name-part taxon-name-part-type="genus" reg="Eversmannia">E.</tp:taxon-name-part> <tp:taxon-name-part taxon-name-part-type="species" reg="himala">himala</tp:taxon-name-part></tp:taxon-name></italic> comb. nov.; Chongqing City, Mt Simianshan (Photo by C. Zhang); 36, 37 <italic><tp:taxon-name><tp:taxon-name-part taxon-name-part-type="genus" reg="Eversmannia">E.</tp:taxon-name-part> <tp:taxon-name-part taxon-name-part-type="species" reg="spiralis">spiralis</tp:taxon-name-part></tp:taxon-name></italic> sp. nov.; Prov. Guizhou, Tongren City, Mt Fanjingshan; Prov. Zhejiang, Hangzhou City, Mt Tianmushan (Photo by Z. Peng); 38, 39 <italic><tp:taxon-name><tp:taxon-name-part taxon-name-part-type="genus" reg="Eversmannia">E.</tp:taxon-name-part> <tp:taxon-name-part taxon-name-part-type="species" reg="zhangorum">zhangorum</tp:taxon-name-part></tp:taxon-name></italic> sp. nov.; Prov. Hunan, Liuyang City, Mt Daweishan; Prov. Zhejiang, Ningbo City, Longguan Township (Photo by WX. Jiang and YJ. Hu).</p></caption><graphic xmlns:xlink="http://www.w3.org/1999/xlink" xlink:href="zookeys-1251-275_article-145353__-g004.jpg" position="float" orientation="portrait" xlink:type="simple" id="oo_1413042.jpg"><uri content-type="original_file" xlink:type="simple">https://binary.pensoft.net/fig/1413042</uri></graphic></fig><fig id="F5" position="float" orientation="portrait"><object-id xmlns:xlink="http://www.w3.org/1999/xlink" content-type="doi" xlink:type="simple">10.3897/zookeys.1251.145353.figure40</object-id><object-id xmlns:xlink="http://www.w3.org/1999/xlink" content-type="arpha" xlink:type="simple">43F301B0-70EB-53B0-AF5B-10F636554B73</object-id><label>Figure 40.</label><caption><p>Distribution map of <italic><tp:taxon-name><tp:taxon-name-part taxon-name-part-type="genus" reg="Eversmannia">Eversmannia</tp:taxon-name-part></tp:taxon-name></italic> spp. in China.</p></caption><graphic xmlns:xlink="http://www.w3.org/1999/xlink" xlink:href="zookeys-1251-275_article-145353__-g005.jpg" position="float" orientation="portrait" xlink:type="simple" id="oo_1413043.jpg"><uri content-type="original_file" xlink:type="simple">https://binary.pensoft.net/fig/1413043</uri></graphic></fig></tp:treatment-sec><ref-list><ref id="B7"><mixed-citation xmlns:xlink="http://www.w3.org/1999/xlink" xlink:type="simple"><person-group><name name-style="western"><surname>Chu</surname><given-names>HF</given-names></name><name name-style="western"><surname>Wang</surname><given-names>LY</given-names></name><name name-style="western"><surname>Han</surname><given-names>HX</given-names></name></person-group> (<year>2004</year>) <source><tp:taxon-name><tp:taxon-name-part taxon-name-part-type="order">Lepidoptera</tp:taxon-name-part></tp:taxon-name>. <tp:taxon-name><tp:taxon-name-part taxon-name-part-type="family">Hepialidae</tp:taxon-name-part></tp:taxon-name>. <tp:taxon-name><tp:taxon-name-part taxon-name-part-type="family">Epiplemidae</tp:taxon-name-part></tp:taxon-name>. Fauna Sinica (<tp:taxon-name><tp:taxon-name-part taxon-name-part-type="class">Insecta</tp:taxon-name-part></tp:taxon-name>), Vol. 38.</source><publisher-name>Science Press</publisher-name>, <publisher-loc>Beijing</publisher-loc>, <size units="page">291 pp</size>. [In Chinese]</mixed-citation></ref></ref-list></tp:taxon-treatment>
