# Supplementary material for: ﻿A taxonomic review of the genus Eversmannia Staudinger, 1871 (Lepidoptera, Uraniidae) from China, with descriptions of three new species and three new combinations
Source: Zookeys. 2025 Sep 10;1251:275–91. doi: 10.3897/zookeys.1251.145353 (PMC12444359; doi:10.3897/zookeys.1251.145353)
Supplement: XML Treatment for Eversmannia bicaudata [file zookeys.1251.145353-treatment3.xml]

<!DOCTYPE tp:taxon-treatment
  PUBLIC "-//TaxonX//DTD Taxonomic Treatment Publishing DTD v0 20100105//EN" "tax-treatment-NSO.dtd">
<tp:taxon-treatment xmlns:tp="http://www.plazi.org/taxpub"><tp:treatment-meta><kwd-group><label>Taxon classification</label><kwd>
              <named-content content-type="kingdom">Animalia</named-content>
            </kwd><kwd>
              <named-content content-type="order">Lepidoptera</named-content>
            </kwd><kwd>
              <named-content content-type="family">Uraniidae</named-content>
            </kwd></kwd-group><mixed-citation publication-type="journal"><person-group><name><surname>Han</surname><given-names>Ming-Xu</given-names></name><name><surname>Han</surname><given-names>Hui-Lin</given-names></name></person-group><article-title>﻿A taxonomic review of the genus <italic><tp:taxon-name><tp:taxon-name-part taxon-name-part-type="genus" reg="Eversmannia">Eversmannia</tp:taxon-name-part></tp:taxon-name></italic> Staudinger, 1871 (<tp:taxon-name><tp:taxon-name-part taxon-name-part-type="order">Lepidoptera</tp:taxon-name-part></tp:taxon-name>, <tp:taxon-name><tp:taxon-name-part taxon-name-part-type="family">Uraniidae</tp:taxon-name-part></tp:taxon-name>) from China, with descriptions of three new species and three new combinations</article-title><source>Zookeys</source><day>10</day><month>09</month><year>2025</year><volume>1251</volume><fpage>275</fpage><lpage>291</lpage><pub-id pub-id-type="doi">10.3897/zookeys.1251.145353</pub-id></mixed-citation></tp:treatment-meta><tp:nomenclature><label>﻿</label><tp:taxon-name><object-id xmlns:xlink="http://www.w3.org/1999/xlink" content-type="arpha" xlink:type="simple">F286C5B1-F31D-5CB9-8A88-A6068B0E53A1</object-id>
            <tp:taxon-name-part taxon-name-part-type="genus" reg="Eversmannia">Eversmannia</tp:taxon-name-part>
            <tp:taxon-name-part taxon-name-part-type="species" reg="bicaudata">bicaudata</tp:taxon-name-part>
          </tp:taxon-name><tp:taxon-authority>(Moore, [1868])</tp:taxon-authority><tp:taxon-status xmlns:xlink="http://www.w3.org/1999/xlink" xlink:type="simple">comb. nov.</tp:taxon-status><xref ref-type="fig" rid="F1">Figs 3</xref><xref ref-type="fig" rid="F1">, 4</xref><xref ref-type="fig" rid="F2">, 16</xref><xref ref-type="fig" rid="F3">, 23</xref><xref ref-type="fig" rid="F4">, 32</xref><tp:nomenclature-citation-list><tp:nomenclature-citation><tp:taxon-name>
                <tp:taxon-name-part taxon-name-part-type="genus" reg="Acidalia">Acidalia</tp:taxon-name-part> <tp:taxon-name-part taxon-name-part-type="species" reg="bicaudata">bicaudata</tp:taxon-name-part></tp:taxon-name><comment><xref ref-type="bibr" rid="B21">Moore 1868</xref>: 643, pl. 33: 12. Type locality: Darjeeling, India; Type specimens: in coll. <named-content xmlns:xlink="http://www.w3.org/1999/xlink" content-type="dwc:institutional_code" xlink:title="The Natural History Museum, London, United Kingdom" xlink:href="http://grbio.org/institution/natural-history-museum-london" xlink:type="simple">NHMUK</named-content><tp:taxon-name><tp:taxon-name-part taxon-name-part-type="superfamily">Geometroidea</tp:taxon-name-part></tp:taxon-name>-<tp:taxon-name><tp:taxon-name-part taxon-name-part-type="family">Uraniidae</tp:taxon-name-part></tp:taxon-name>-<tp:taxon-name><tp:taxon-name-part taxon-name-part-type="subfamily">Epipleminae</tp:taxon-name-part></tp:taxon-name>-419-038892.</comment></tp:nomenclature-citation><tp:nomenclature-citation><tp:taxon-name>
                <tp:taxon-name-part taxon-name-part-type="genus" reg="Idaea">Idaea</tp:taxon-name-part> <tp:taxon-name-part taxon-name-part-type="species" reg="bicaudata">bicaudata</tp:taxon-name-part></tp:taxon-name><comment>: Cotes et al. 1888 (1887–1889): 576.</comment></tp:nomenclature-citation><tp:nomenclature-citation><tp:taxon-name>
                <tp:taxon-name-part taxon-name-part-type="genus" reg="Erosia">Erosia</tp:taxon-name-part> <tp:taxon-name-part taxon-name-part-type="species" reg="bicaudata">bicaudata</tp:taxon-name-part></tp:taxon-name><comment>: <xref ref-type="bibr" rid="B6">Butler 1889</xref>: 16.</comment></tp:nomenclature-citation><tp:nomenclature-citation><tp:taxon-name>
                <tp:taxon-name-part taxon-name-part-type="genus" reg="Dirades">Dirades</tp:taxon-name-part> <tp:taxon-name-part taxon-name-part-type="species" reg="bicaudata">bicaudata</tp:taxon-name-part></tp:taxon-name><comment>: <xref ref-type="bibr" rid="B28">Swinhoe 1894</xref>: 166.</comment></tp:nomenclature-citation><tp:nomenclature-citation><tp:taxon-name>
                <tp:taxon-name-part taxon-name-part-type="genus" reg="Epiplema">Epiplema</tp:taxon-name-part> <tp:taxon-name-part taxon-name-part-type="species" reg="bicaudata">bicaudata</tp:taxon-name-part></tp:taxon-name><comment>: <xref ref-type="bibr" rid="B13">Hampson 1895</xref>: 130, fig. 71; <xref ref-type="bibr" rid="B29">Warren 1896</xref>: 349; <xref ref-type="bibr" rid="B19">Leech 1897</xref>: 186; <xref ref-type="bibr" rid="B12">Gielis et al. 2022</xref>: 67, pl. 67.</comment></tp:nomenclature-citation><tp:nomenclature-citation><tp:taxon-name>
                <tp:taxon-name-part taxon-name-part-type="genus" reg="Epiplema">Epiplema</tp:taxon-name-part> <tp:taxon-name-part taxon-name-part-type="species" reg="fuscifrons">fuscifrons</tp:taxon-name-part></tp:taxon-name><comment>: <xref ref-type="bibr" rid="B16">Inoue 1998</xref>: 81, pl. 138 fig. 4; <xref ref-type="bibr" rid="B24">Singh and Lekhendra 2024</xref>: 121 (2) (misidentified).</comment></tp:nomenclature-citation></tp:nomenclature-citation-list></tp:nomenclature><tp:treatment-sec sec-type="material" id="SECID0EZZAE"><title>Material examined.</title><p><bold>China – Jiangxi Prov.</bold> • 1 ♀; Jinggangshan City, Luofu Reservoir; 18 Sep. 2010; DD. Zhang &amp; S. Zhao &amp; B. Tong leg.; genit. prep. hmx-99-2; <named-content xmlns:xlink="http://www.w3.org/1999/xlink" content-type="dwc:institutional_code" xlink:title="Sun Yat-sen University, Guangzhou, China" xlink:href="http://grbio.org/institution/national-sun-yat-sen-university-department-biological-sciences" xlink:type="simple">SYSU</named-content> • 1 ♀; Shangrao City, Sanqingshan Scenic Area; 18 Jun. 2010; L. Shi leg.; <named-content xmlns:xlink="http://www.w3.org/1999/xlink" content-type="dwc:institutional_code" xlink:title="Sun Yat-sen University, Guangzhou, China" xlink:href="http://grbio.org/institution/national-sun-yat-sen-university-department-biological-sciences" xlink:type="simple">SYSU</named-content>. – <bold>Xizang Autonomous Region</bold> • 4 ♂♂; Motuo County, Beibeng Township; 31 Jul. 2018; MJ. Qi leg.; genit. prep. hmx-161-1, hmx-220-1; <named-content xmlns:xlink="http://www.w3.org/1999/xlink" content-type="dwc:institutional_code" xlink:title="Nankai University, Tianjin, China" xlink:href="http://grbio.org/institution/nankai-university" xlink:type="simple">NKU</named-content> • 3 ♂♂, 1 ♀; Motuo County, Beibeng Township, Jiagagou Bridge; 9 Jun. 2021; H. Liu leg.; genit. prep. hmx-12-1, hmx-13-1, hmx-17-1; <named-content xmlns:xlink="http://www.w3.org/1999/xlink" content-type="dwc:institutional_code" xlink:title="Institute of Zoology, Chinese Academy of Sciences, Beijing, China" xlink:href="http://grbio.org/institution/institute-zoology-chinese-academy-sciences" xlink:type="simple">IZCAS</named-content> • 3 ♀♀; Xigaze City, Chentang Town; 25 Jun. 2021; H. Liu leg.; genit. prep. hmx-14-2, hmx-15-2, hmx-42-2; <named-content xmlns:xlink="http://www.w3.org/1999/xlink" content-type="dwc:institutional_code" xlink:title="Institute of Zoology, Chinese Academy of Sciences, Beijing, China" xlink:href="http://grbio.org/institution/institute-zoology-chinese-academy-sciences" xlink:type="simple">IZCAS</named-content> • 2 ♂♂, 2 ♀♀; Motuo County; 5–6 Jun. 2021; HL. Han &amp; JJ. Fan &amp; J. Wu leg.; genit. prep. hmx-140-1, hmx-141-1, hmx-142-2; <abbrev xmlns:xlink="http://www.w3.org/1999/xlink" content-type="institution" xlink:title="Northeast Forestry University, Harbin, China" id="ABBRID0E31AE" xlink:type="simple">NEFU</abbrev>. – <bold>Fujian Prov.</bold> • 1 ♀; Jianou City, Wanmulin Nature Reserve; Apr. 1985; <abbrev xmlns:xlink="http://www.w3.org/1999/xlink" content-type="institution" xlink:title="Shanghai Normal University, Shanghai, China" id="ABBRID0ED2AE" xlink:type="simple">SHNU</abbrev>. – <bold>Anhui Prov.</bold> • 1 ♂; Lu’an City, Shucheng County, Wanfoshan National Forest Park; 18 Aug. 2022; JX. Wang &amp; P. Yu leg.; genit. prep. hmx-279-1; <abbrev xmlns:xlink="http://www.w3.org/1999/xlink" content-type="institution" xlink:title="Huanggang Normal University, Huanggang, China" id="ABBRID0EK2AE" xlink:type="simple">HGNU</abbrev>.</p></tp:treatment-sec><tp:treatment-sec sec-type="redescription" id="SECID0EP2AE"><title>Redescription.</title><p><bold><italic>Adult</italic></bold> (Figs <xref ref-type="fig" rid="F1">3</xref>, <xref ref-type="fig" rid="F1">4</xref>, <xref ref-type="fig" rid="F4">32</xref>). Forewing length: 7.5–10 mm in male, 9–12 mm in female. Head: white; labial palpus up-curved; antenna filiform. Thorax and abdomen white. Forewing ground color white; antemedial line rust-colored, discontinuous; postmedial line double, brown, waved; subterminal and terminal area with gray patches. Hindwing white; antemedial line rust-colored, discontinuous; postmedial line double, brown, wavy; marginal shade brownish red; outer margin with two short tails; terminal line present as a small dot at M<sub>3</sub>-Cu<sub>1</sub>.</p><p><bold><italic>Male genitalia</italic></bold> (Fig. <xref ref-type="fig" rid="F2">16</xref>). Uncus spoon-shaped, sclerotized. Tegumen triangular. Gnathos sclerotized, present as two curved blades. Valva fan-shaped, covered with dense hair; sacculus small, arcuate; editum-costa complex bifurcate, one branch short and finger-shaped, covered with short setae, other branch long and bar-shaped; cucullus rounded. Juxta membranous, horseshoe-shaped with a narrow V-shaped thin area at centre. Vinculum V-shaped. Saccus V-shaped. Aedeagus cylindrical, slightly curved. Vesica membranous, with several spine-like cornuti.</p><p><bold><italic>Female genitalia</italic></bold> (Fig. <xref ref-type="fig" rid="F3">23</xref>). Papillae anales hoof-shaped, covered with short setae. Ostium bursae flat, sclerotized. Ductus bursae long and slender. Corpus bursae membranous, oval, with several spine-like cornuti from the male; signum on dorsal, sclerotized, oblong.</p></tp:treatment-sec><tp:treatment-sec sec-type="distribution" id="SECID0EA4AE"><title>Distribution.</title><p>China (Anhui, Fujian, Jiangxi, Yunnan, Xizang) (Fig. <xref ref-type="fig" rid="F5">40</xref>), Bhutan, India, Nepal, Bangladesh.</p></tp:treatment-sec><tp:treatment-sec sec-type="remarks" id="SECID0EK4AE"><title>Remarks.</title><p>This species was formerly placed in the genus <italic><tp:taxon-name><tp:taxon-name-part taxon-name-part-type="genus" reg="Epiplema">Epiplema</tp:taxon-name-part></tp:taxon-name></italic>. However, it shares several typical characters with <italic><tp:taxon-name><tp:taxon-name-part taxon-name-part-type="genus" reg="Eversmannia">Eversmannia</tp:taxon-name-part></tp:taxon-name></italic>: (1) forewing ground color white; postmedial line double; crossvein extremely weak; (2) hindwing white; postmedial line double; M<sub>2</sub> vestigial, forming crease; (3) editum-costa complex bifurcate; (4) corpus bursae oval.</p><p><italic><tp:taxon-name><tp:taxon-name-part taxon-name-part-type="genus" reg="Eversmannia">Eversmannia</tp:taxon-name-part> <tp:taxon-name-part taxon-name-part-type="species" reg="bicaudata">bicaudata</tp:taxon-name-part></tp:taxon-name></italic> comb. nov. shows significant differences from the type species of the genus <italic><tp:taxon-name><tp:taxon-name-part taxon-name-part-type="genus" reg="Epiplema">Epiplema</tp:taxon-name-part></tp:taxon-name></italic>, <italic><tp:taxon-name><tp:taxon-name-part taxon-name-part-type="genus" reg="Eversmannia">E.</tp:taxon-name-part> <tp:taxon-name-part taxon-name-part-type="species" reg="acutangularia">acutangularia</tp:taxon-name-part></tp:taxon-name></italic> Herrich-Schäffer, 1855: (1) wing ground color of white; in <italic><tp:taxon-name><tp:taxon-name-part taxon-name-part-type="genus" reg="Eversmannia">E.</tp:taxon-name-part> <tp:taxon-name-part taxon-name-part-type="species" reg="acutangularia">acutangularia</tp:taxon-name-part></tp:taxon-name></italic>, grayish brown; (2) outer margin of forewing smooth; in <italic><tp:taxon-name><tp:taxon-name-part taxon-name-part-type="genus" reg="Eversmannia">E.</tp:taxon-name-part> <tp:taxon-name-part taxon-name-part-type="species" reg="acutangularia">acutangularia</tp:taxon-name-part></tp:taxon-name></italic>, dentate; (3) in male genitalia, gnathos present as two blades, editum-costa complex bifurcate; in <italic><tp:taxon-name><tp:taxon-name-part taxon-name-part-type="genus" reg="Eversmannia">E.</tp:taxon-name-part> <tp:taxon-name-part taxon-name-part-type="species" reg="acutangularia">acutangularia</tp:taxon-name-part></tp:taxon-name></italic>, gnathos and editum-costa complex absent. Consequently, we formally transfer this species to the genus <italic><tp:taxon-name><tp:taxon-name-part taxon-name-part-type="genus" reg="Eversmannia">Eversmannia</tp:taxon-name-part></tp:taxon-name></italic>.</p><fig id="F3" position="float" orientation="portrait"><object-id xmlns:xlink="http://www.w3.org/1999/xlink" content-type="doi" xlink:type="simple">10.3897/zookeys.1251.145353.figures22-28</object-id><object-id xmlns:xlink="http://www.w3.org/1999/xlink" content-type="arpha" xlink:type="simple">14F37B21-233D-5B9C-A84D-F410D6627E0C</object-id><label>Figures 22–28.</label><caption><p>Female genitalia of <italic><tp:taxon-name><tp:taxon-name-part taxon-name-part-type="genus" reg="Eversmannia">Eversmannia</tp:taxon-name-part></tp:taxon-name></italic> spp. (depositories of all slides in <abbrev xmlns:xlink="http://www.w3.org/1999/xlink" content-type="institution" xlink:title="Northeast Forestry University, Harbin, China" id="ABBRID0EXAAG" xlink:type="simple">NEFU</abbrev>). 22 <italic><tp:taxon-name><tp:taxon-name-part taxon-name-part-type="genus" reg="Eversmannia">E.</tp:taxon-name-part> <tp:taxon-name-part taxon-name-part-type="species" reg="atromarginata">atromarginata</tp:taxon-name-part></tp:taxon-name></italic> sp. nov., paratype, slide hmx-139-2; 23 <italic><tp:taxon-name><tp:taxon-name-part taxon-name-part-type="genus" reg="Eversmannia">E.</tp:taxon-name-part> <tp:taxon-name-part taxon-name-part-type="species" reg="bicaudata">bicaudata</tp:taxon-name-part></tp:taxon-name></italic> comb. nov., slide hmx-142-2; 24 <italic><tp:taxon-name><tp:taxon-name-part taxon-name-part-type="genus" reg="Eversmannia">E.</tp:taxon-name-part> <tp:taxon-name-part taxon-name-part-type="species" reg="exornata">exornata</tp:taxon-name-part></tp:taxon-name></italic>, slide hmx-197-2; 25 <italic><tp:taxon-name><tp:taxon-name-part taxon-name-part-type="genus" reg="Eversmannia">E.</tp:taxon-name-part> <tp:taxon-name-part taxon-name-part-type="species" reg="fuscifrons">fuscifrons</tp:taxon-name-part></tp:taxon-name></italic> comb.nov., slide hmx-103-2; 26 <italic><tp:taxon-name><tp:taxon-name-part taxon-name-part-type="genus" reg="Eversmannia">E.</tp:taxon-name-part> <tp:taxon-name-part taxon-name-part-type="species" reg="himala">himala</tp:taxon-name-part></tp:taxon-name></italic> comb. nov., slide hmx-109-2; 27 <italic><tp:taxon-name><tp:taxon-name-part taxon-name-part-type="genus" reg="Eversmannia">E.</tp:taxon-name-part> <tp:taxon-name-part taxon-name-part-type="species" reg="spiralis">spiralis</tp:taxon-name-part></tp:taxon-name></italic> sp. nov., paratype, slide hmx-172-2; 28 <italic><tp:taxon-name><tp:taxon-name-part taxon-name-part-type="genus" reg="Eversmannia">E.</tp:taxon-name-part> <tp:taxon-name-part taxon-name-part-type="species" reg="zhangorum">zhangorum</tp:taxon-name-part></tp:taxon-name></italic> sp. nov., paratype, slide hmx-124-2.</p></caption><graphic xmlns:xlink="http://www.w3.org/1999/xlink" xlink:href="zookeys-1251-275_article-145353__-g003.jpg" position="float" orientation="portrait" xlink:type="simple" id="oo_1413041.jpg"><uri content-type="original_file" xlink:type="simple">https://binary.pensoft.net/fig/1413041</uri></graphic></fig></tp:treatment-sec><tp:treatment-sec><!--Section generated to contain objects referenced in tp:taxon-treatment.--><fig id="F1" position="float" orientation="portrait"><object-id xmlns:xlink="http://www.w3.org/1999/xlink" content-type="doi" xlink:type="simple">10.3897/zookeys.1251.145353.figures1-14</object-id><object-id xmlns:xlink="http://www.w3.org/1999/xlink" content-type="arpha" xlink:type="simple">354522F4-D7E2-5C9C-BD8C-33049748F86A</object-id><label>Figures 1–14.</label><caption><p>Adults of <italic><tp:taxon-name><tp:taxon-name-part taxon-name-part-type="genus" reg="Eversmannia">Eversmannia</tp:taxon-name-part></tp:taxon-name></italic> spp. (depositories of 1 in <named-content xmlns:xlink="http://www.w3.org/1999/xlink" content-type="dwc:institutional_code" xlink:title="Sun Yat-sen University, Guangzhou, China" xlink:href="http://grbio.org/institution/national-sun-yat-sen-university-department-biological-sciences" xlink:type="simple">SYSU</named-content>, 2–14 in <abbrev xmlns:xlink="http://www.w3.org/1999/xlink" content-type="institution" xlink:title="Northeast Forestry University, Harbin, China" id="ABBRID0EYKAE" xlink:type="simple">NEFU</abbrev>). 1 <italic><tp:taxon-name><tp:taxon-name-part taxon-name-part-type="genus" reg="Eversmannia">E.</tp:taxon-name-part> <tp:taxon-name-part taxon-name-part-type="species" reg="atromarginata">atromarginata</tp:taxon-name-part></tp:taxon-name></italic> sp. nov., male, holotype (Jiangxi); 2 ditto, female, paratype (Sichuan); 3 <italic><tp:taxon-name><tp:taxon-name-part taxon-name-part-type="genus" reg="Eversmannia">E.</tp:taxon-name-part> <tp:taxon-name-part taxon-name-part-type="species" reg="bicaudata">bicaudata</tp:taxon-name-part></tp:taxon-name></italic> comb. nov., male (Xizang); 4 ditto, female (Xizang); 5 <italic><tp:taxon-name><tp:taxon-name-part taxon-name-part-type="genus" reg="Eversmannia">E.</tp:taxon-name-part> <tp:taxon-name-part taxon-name-part-type="species" reg="exornata">exornata</tp:taxon-name-part></tp:taxon-name></italic>, male (Heilongjiang); 6 ditto, female (Heilongjiang); 7 <italic><tp:taxon-name><tp:taxon-name-part taxon-name-part-type="genus" reg="Eversmannia">E.</tp:taxon-name-part> <tp:taxon-name-part taxon-name-part-type="species" reg="fuscifrons">fuscifrons</tp:taxon-name-part></tp:taxon-name></italic> comb. nov., male (Xizang); 8 ditto, female (Xizang); 9 <italic><tp:taxon-name><tp:taxon-name-part taxon-name-part-type="genus" reg="Eversmannia">E.</tp:taxon-name-part> <tp:taxon-name-part taxon-name-part-type="species" reg="himala">himala</tp:taxon-name-part></tp:taxon-name></italic> comb. nov., male (Sichuan); 10 ditto, female (Chongqing); 11 <italic><tp:taxon-name><tp:taxon-name-part taxon-name-part-type="genus" reg="Eversmannia">E.</tp:taxon-name-part> <tp:taxon-name-part taxon-name-part-type="species" reg="spiralis">spiralis</tp:taxon-name-part></tp:taxon-name></italic> sp. nov., male, holotype (Chongqing); 12 ditto, female, paratype (Chongqing); 13 <italic><tp:taxon-name><tp:taxon-name-part taxon-name-part-type="genus" reg="Eversmannia">E.</tp:taxon-name-part> <tp:taxon-name-part taxon-name-part-type="species" reg="zhangorum">zhangorum</tp:taxon-name-part></tp:taxon-name></italic> sp. nov., male, holotype (Chongqing); 14 ditto, female, paratype (Guizhou). Scale bar: 1 cm.</p></caption><graphic xmlns:xlink="http://www.w3.org/1999/xlink" xlink:href="zookeys-1251-275_article-145353__-g001.jpg" position="float" orientation="portrait" xlink:type="simple" id="oo_1413039.jpg"><uri content-type="original_file" xlink:type="simple">https://binary.pensoft.net/fig/1413039</uri></graphic></fig><fig id="F2" position="float" orientation="portrait"><object-id xmlns:xlink="http://www.w3.org/1999/xlink" content-type="doi" xlink:type="simple">10.3897/zookeys.1251.145353.figures15-21</object-id><object-id xmlns:xlink="http://www.w3.org/1999/xlink" content-type="arpha" xlink:type="simple">B666452E-CEC4-5ACC-B362-ADEB273725B7</object-id><label>Figures 15–21.</label><caption><p>Male genitalia of <italic><tp:taxon-name><tp:taxon-name-part taxon-name-part-type="genus" reg="Eversmannia">Eversmannia</tp:taxon-name-part></tp:taxon-name></italic> spp. (depositories of all slides <abbrev xmlns:xlink="http://www.w3.org/1999/xlink" content-type="institution" xlink:title="Northeast Forestry University, Harbin, China" id="ABBRID0E6OAE" xlink:type="simple">NEFU</abbrev>). 15 <italic><tp:taxon-name><tp:taxon-name-part taxon-name-part-type="genus" reg="Eversmannia">E.</tp:taxon-name-part> <tp:taxon-name-part taxon-name-part-type="species" reg="atromarginata">atromarginata</tp:taxon-name-part></tp:taxon-name></italic> sp. nov., paratype, slide hmx-232-1; 16 <italic><tp:taxon-name><tp:taxon-name-part taxon-name-part-type="genus" reg="Eversmannia">E.</tp:taxon-name-part> <tp:taxon-name-part taxon-name-part-type="species" reg="bicaudata">bicaudata</tp:taxon-name-part></tp:taxon-name></italic> comb. nov., slide hmx-141-1; 17 <italic><tp:taxon-name><tp:taxon-name-part taxon-name-part-type="genus" reg="Eversmannia">E.</tp:taxon-name-part> <tp:taxon-name-part taxon-name-part-type="species" reg="exornata">exornata</tp:taxon-name-part></tp:taxon-name></italic>, slide hmx-195-1; 18 <italic><tp:taxon-name><tp:taxon-name-part taxon-name-part-type="genus" reg="Eversmannia">E.</tp:taxon-name-part> <tp:taxon-name-part taxon-name-part-type="species" reg="fuscifrons">fuscifrons</tp:taxon-name-part></tp:taxon-name></italic> comb. nov., slide hmx-216-1; 19 <italic><tp:taxon-name><tp:taxon-name-part taxon-name-part-type="genus" reg="Eversmannia">E.</tp:taxon-name-part> <tp:taxon-name-part taxon-name-part-type="species" reg="himala">himala</tp:taxon-name-part></tp:taxon-name></italic> comb. nov., slide hmx-50-1; 20 <italic><tp:taxon-name><tp:taxon-name-part taxon-name-part-type="genus" reg="Eversmannia">E.</tp:taxon-name-part> <tp:taxon-name-part taxon-name-part-type="species" reg="spiralis">spiralis</tp:taxon-name-part></tp:taxon-name></italic> sp. nov., paratype, slide hmx-250-1; 21 <italic><tp:taxon-name><tp:taxon-name-part taxon-name-part-type="genus" reg="Eversmannia">E.</tp:taxon-name-part> <tp:taxon-name-part taxon-name-part-type="species" reg="zhangorum">zhangorum</tp:taxon-name-part></tp:taxon-name></italic> sp. nov., holotype, slide hmx-249-1.</p></caption><graphic xmlns:xlink="http://www.w3.org/1999/xlink" xlink:href="zookeys-1251-275_article-145353__-g002.jpg" position="float" orientation="portrait" xlink:type="simple" id="oo_1413040.jpg"><uri content-type="original_file" xlink:type="simple">https://binary.pensoft.net/fig/1413040</uri></graphic></fig><fig id="F4" position="float" orientation="portrait"><object-id xmlns:xlink="http://www.w3.org/1999/xlink" content-type="doi" xlink:type="simple">10.3897/zookeys.1251.145353.figures29-39</object-id><object-id xmlns:xlink="http://www.w3.org/1999/xlink" content-type="arpha" xlink:type="simple">A589A6E0-927A-570B-BB8F-A73F7ACBE5C9</object-id><label>Figures 29–39.</label><caption><p>Habitats and field images of <italic><tp:taxon-name><tp:taxon-name-part taxon-name-part-type="genus" reg="Eversmannia">Eversmannia</tp:taxon-name-part></tp:taxon-name></italic> spp. 29 <italic><tp:taxon-name><tp:taxon-name-part taxon-name-part-type="genus" reg="Eversmannia">E.</tp:taxon-name-part> <tp:taxon-name-part taxon-name-part-type="species" reg="atromarginata">atromarginata</tp:taxon-name-part></tp:taxon-name></italic> sp. nov.; Prov. Jiangxi, Mt Jinggang; 30 <italic><tp:taxon-name><tp:taxon-name-part taxon-name-part-type="genus" reg="Eversmannia">E.</tp:taxon-name-part> <tp:taxon-name-part taxon-name-part-type="species" reg="atromarginata">atromarginata</tp:taxon-name-part></tp:taxon-name></italic> sp. nov., <italic><tp:taxon-name><tp:taxon-name-part taxon-name-part-type="genus" reg="Eversmannia">E.</tp:taxon-name-part> <tp:taxon-name-part taxon-name-part-type="species" reg="spiralis">spiralis</tp:taxon-name-part></tp:taxon-name></italic> sp. nov., <italic><tp:taxon-name><tp:taxon-name-part taxon-name-part-type="genus" reg="Eversmannia">E.</tp:taxon-name-part> <tp:taxon-name-part taxon-name-part-type="species" reg="zhangorum">zhangorum</tp:taxon-name-part></tp:taxon-name></italic> sp. nov.; Chongqing City, Mt Simianshan; 31 <italic><tp:taxon-name><tp:taxon-name-part taxon-name-part-type="genus" reg="Eversmannia">E.</tp:taxon-name-part> <tp:taxon-name-part taxon-name-part-type="species" reg="atromarginata">atromarginata</tp:taxon-name-part></tp:taxon-name></italic> sp. nov.; Prov. Shaanxi, Yangxian County (Photo by XR. Yang); 32 <italic><tp:taxon-name><tp:taxon-name-part taxon-name-part-type="genus" reg="Eversmannia">E.</tp:taxon-name-part> <tp:taxon-name-part taxon-name-part-type="species" reg="bicaudata">bicaudata</tp:taxon-name-part></tp:taxon-name></italic> comb. nov.; Prov. Yunnan, Kunming City (Photo by YK. You); 33 <italic><tp:taxon-name><tp:taxon-name-part taxon-name-part-type="genus" reg="Eversmannia">E.</tp:taxon-name-part> <tp:taxon-name-part taxon-name-part-type="species" reg="exornata">exornata</tp:taxon-name-part></tp:taxon-name></italic>; Prov. Heilongjiang, Huma County (Photo by J. Wu); 34 <italic><tp:taxon-name><tp:taxon-name-part taxon-name-part-type="genus" reg="Eversmannia">E.</tp:taxon-name-part> <tp:taxon-name-part taxon-name-part-type="species" reg="fuscifrons">fuscifrons</tp:taxon-name-part></tp:taxon-name></italic> comb. nov.; Aut. Reg. Xizang, Motuo County (Photo by YT. Fu); 35 <italic><tp:taxon-name><tp:taxon-name-part taxon-name-part-type="genus" reg="Eversmannia">E.</tp:taxon-name-part> <tp:taxon-name-part taxon-name-part-type="species" reg="himala">himala</tp:taxon-name-part></tp:taxon-name></italic> comb. nov.; Chongqing City, Mt Simianshan (Photo by C. Zhang); 36, 37 <italic><tp:taxon-name><tp:taxon-name-part taxon-name-part-type="genus" reg="Eversmannia">E.</tp:taxon-name-part> <tp:taxon-name-part taxon-name-part-type="species" reg="spiralis">spiralis</tp:taxon-name-part></tp:taxon-name></italic> sp. nov.; Prov. Guizhou, Tongren City, Mt Fanjingshan; Prov. Zhejiang, Hangzhou City, Mt Tianmushan (Photo by Z. Peng); 38, 39 <italic><tp:taxon-name><tp:taxon-name-part taxon-name-part-type="genus" reg="Eversmannia">E.</tp:taxon-name-part> <tp:taxon-name-part taxon-name-part-type="species" reg="zhangorum">zhangorum</tp:taxon-name-part></tp:taxon-name></italic> sp. nov.; Prov. Hunan, Liuyang City, Mt Daweishan; Prov. Zhejiang, Ningbo City, Longguan Township (Photo by WX. Jiang and YJ. Hu).</p></caption><graphic xmlns:xlink="http://www.w3.org/1999/xlink" xlink:href="zookeys-1251-275_article-145353__-g004.jpg" position="float" orientation="portrait" xlink:type="simple" id="oo_1413042.jpg"><uri content-type="original_file" xlink:type="simple">https://binary.pensoft.net/fig/1413042</uri></graphic></fig><fig id="F5" position="float" orientation="portrait"><object-id xmlns:xlink="http://www.w3.org/1999/xlink" content-type="doi" xlink:type="simple">10.3897/zookeys.1251.145353.figure40</object-id><object-id xmlns:xlink="http://www.w3.org/1999/xlink" content-type="arpha" xlink:type="simple">43F301B0-70EB-53B0-AF5B-10F636554B73</object-id><label>Figure 40.</label><caption><p>Distribution map of <italic><tp:taxon-name><tp:taxon-name-part taxon-name-part-type="genus" reg="Eversmannia">Eversmannia</tp:taxon-name-part></tp:taxon-name></italic> spp. in China.</p></caption><graphic xmlns:xlink="http://www.w3.org/1999/xlink" xlink:href="zookeys-1251-275_article-145353__-g005.jpg" position="float" orientation="portrait" xlink:type="simple" id="oo_1413043.jpg"><uri content-type="original_file" xlink:type="simple">https://binary.pensoft.net/fig/1413043</uri></graphic></fig></tp:treatment-sec><ref-list><ref id="B21"><mixed-citation xmlns:xlink="http://www.w3.org/1999/xlink" xlink:type="simple"><person-group><name name-style="western"><surname>Moore</surname><given-names>F</given-names></name></person-group> (<year>1868</year>) <article-title>On the lepidopterous insects of Bengal.</article-title><source>Proceedings of the Zoological Society of London</source><volume>1867</volume>: <fpage>612</fpage>–<lpage>686</lpage>. [pl. 32, 33] <ext-link xlink:href="10.1111/j.1469-7998.1867.tb00436.x" ext-link-type="doi" xlink:type="simple">https://doi.org/10.1111/j.1469-7998.1867.tb00436.x</ext-link></mixed-citation></ref><ref id="B6"><mixed-citation xmlns:xlink="http://www.w3.org/1999/xlink" xlink:type="simple"><person-group><name name-style="western"><surname>Butler</surname><given-names>AG</given-names></name></person-group> (<year>1889</year>) <source>Illustrations of Typical Specimens of <tp:taxon-name><tp:taxon-name-part taxon-name-part-type="order">Lepidoptera</tp:taxon-name-part></tp:taxon-name><tp:taxon-name><tp:taxon-name-part taxon-name-part-type="suborder">Heterocera</tp:taxon-name-part></tp:taxon-name> in the Collection of the British Museum. Part VII.</source><publisher-name>British Museum</publisher-name>, <publisher-loc>London</publisher-loc>, <size units="page">121 pp</size>. <ext-link xlink:href="10.5962/bhl.title.53701" ext-link-type="doi" xlink:type="simple">https://doi.org/10.5962/bhl.title.53701</ext-link></mixed-citation></ref><ref id="B28"><mixed-citation xmlns:xlink="http://www.w3.org/1999/xlink" xlink:type="simple"><person-group><name name-style="western"><surname>Swinhoe</surname><given-names>CC</given-names></name></person-group> (<year>1894</year>) <article-title>A list of the <tp:taxon-name><tp:taxon-name-part taxon-name-part-type="order">Lepidoptera</tp:taxon-name-part></tp:taxon-name> of the Khasis Hills. Part II.</article-title><source>The Transactions of the Entomological Society of London</source><volume>42</volume>: <fpage>145</fpage>–<lpage>223</lpage>. <ext-link xlink:href="10.1111/j.1365-2311.1894.tb02349.x" ext-link-type="doi" xlink:type="simple">https://doi.org/10.1111/j.1365-2311.1894.tb02349.x</ext-link></mixed-citation></ref><ref id="B13"><mixed-citation xmlns:xlink="http://www.w3.org/1999/xlink" xlink:type="simple"><person-group><name name-style="western"><surname>Hampson</surname><given-names>GF</given-names></name></person-group> (<year>1895</year>) <source>The Fauna of British India, Including Ceylon and Burma, Vol. III.</source><publisher-name>Taylor &amp; Francis</publisher-name>, <publisher-loc>London</publisher-loc>, <size units="page">546 pp</size>. <ext-link xlink:href="10.5962/bhl.title.100745" ext-link-type="doi" xlink:type="simple">https://doi.org/10.5962/bhl.title.100745</ext-link></mixed-citation></ref><ref id="B29"><mixed-citation xmlns:xlink="http://www.w3.org/1999/xlink" xlink:type="simple"><person-group><name name-style="western"><surname>Warren</surname><given-names>WN</given-names></name></person-group> (<year>1896</year>) <article-title>New species of <tp:taxon-name><tp:taxon-name-part taxon-name-part-type="family">Drepanulidae</tp:taxon-name-part></tp:taxon-name>, <tp:taxon-name><tp:taxon-name-part taxon-name-part-type="family">Thyrididae</tp:taxon-name-part></tp:taxon-name>, <tp:taxon-name><tp:taxon-name-part taxon-name-part-type="family">Uraniidae</tp:taxon-name-part></tp:taxon-name>, <tp:taxon-name><tp:taxon-name-part taxon-name-part-type="family">Epiplemidae</tp:taxon-name-part></tp:taxon-name>, and <tp:taxon-name><tp:taxon-name-part taxon-name-part-type="family">Geometridae</tp:taxon-name-part></tp:taxon-name> in the Tring Museum.</article-title><source>Novitates Zoologicae</source><volume>3</volume>: <fpage>335</fpage>–<lpage>419</lpage>. <ext-link xlink:href="10.5962/bhl.part.5427" ext-link-type="doi" xlink:type="simple">https://doi.org/10.5962/bhl.part.5427</ext-link></mixed-citation></ref><ref id="B19"><mixed-citation xmlns:xlink="http://www.w3.org/1999/xlink" xlink:type="simple"><person-group><name name-style="western"><surname>Leech</surname><given-names>JH</given-names></name></person-group> (<year>1897</year>) <article-title><tp:taxon-name><tp:taxon-name-part taxon-name-part-type="order">Lepidoptera</tp:taxon-name-part></tp:taxon-name><tp:taxon-name><tp:taxon-name-part taxon-name-part-type="suborder">Heterocera</tp:taxon-name-part></tp:taxon-name> from China, Japan, and Corea.</article-title><source>Transactions of the Entomological Society of London</source><volume>6</volume>: <fpage>180</fpage>–<lpage>235</lpage>. [pls 6, 7] <ext-link xlink:href="10.5962/bhl.title.22195" ext-link-type="doi" xlink:type="simple">https://doi.org/10.5962/bhl.title.22195</ext-link></mixed-citation></ref><ref id="B12"><mixed-citation xmlns:xlink="http://www.w3.org/1999/xlink" xlink:type="simple"><person-group><name name-style="western"><surname>Gielis</surname><given-names>C</given-names></name><name name-style="western"><surname>Franssen</surname><given-names>M</given-names></name><name name-style="western"><surname>Groenen</surname><given-names>F</given-names></name><name name-style="western"><surname>Wangdi</surname><given-names>K</given-names></name></person-group> (<year>2022</year>) Moths of Bhutan. Privately published, 420 pp.</mixed-citation></ref><ref id="B16"><mixed-citation xmlns:xlink="http://www.w3.org/1999/xlink" xlink:type="simple"><person-group><name name-style="western"><surname>Inoue</surname><given-names>H</given-names></name></person-group> (<year>1998</year>) <article-title><tp:taxon-name><tp:taxon-name-part taxon-name-part-type="family">Uraniidae</tp:taxon-name-part></tp:taxon-name> from Nepal.</article-title> In: <person-group><name name-style="western"><surname>Haruta</surname><given-names>T</given-names></name></person-group> (<role>Ed.</role>) <issue-title>Moths of Nepal, Part 5.</issue-title><source>Tinea 15 (Supplement 1)</source>, <fpage>81</fpage>–<lpage>93</lpage>. [pl. 138]</mixed-citation></ref><ref id="B24"><mixed-citation xmlns:xlink="http://www.w3.org/1999/xlink" xlink:type="simple"><person-group><name name-style="western"><surname>Singh</surname><given-names>AP</given-names></name><name name-style="western"><surname>Lekhendra</surname><given-names>S</given-names></name></person-group> (<year>2024</year>) <article-title>First record of Swallowtail Moth <italic><tp:taxon-name><tp:taxon-name-part taxon-name-part-type="genus">Epiplema</tp:taxon-name-part> <tp:taxon-name-part taxon-name-part-type="species">fuscifrons</tp:taxon-name-part></tp:taxon-name></italic> (Warren,1896) (<tp:taxon-name><tp:taxon-name-part taxon-name-part-type="family">Uraniidae</tp:taxon-name-part></tp:taxon-name>: <tp:taxon-name><tp:taxon-name-part taxon-name-part-type="subfamily">Epipleminae</tp:taxon-name-part></tp:taxon-name>) from Uttarakhand (Western Himalaya).</article-title><source>Journal of the Bombay Natural History Society</source><volume>121</volume>(<issue>2</issue>): <fpage>2</fpage>. <ext-link xlink:href="10.17087/jbnhs/2024/v121/168995" ext-link-type="doi" xlink:type="simple">https://doi.org/10.17087/jbnhs/2024/v121/168995</ext-link></mixed-citation></ref></ref-list></tp:taxon-treatment>
