# Supplementary material for: ﻿A taxonomic review of the genus Eversmannia Staudinger, 1871 (Lepidoptera, Uraniidae) from China, with descriptions of three new species and three new combinations
Source: Zookeys. 2025 Sep 10;1251:275–91. doi: 10.3897/zookeys.1251.145353 (PMC12444359; doi:10.3897/zookeys.1251.145353)
Supplement: XML Treatment for Eversmannia exornata [file zookeys.1251.145353-treatment4.xml]

<!DOCTYPE tp:taxon-treatment
  PUBLIC "-//TaxonX//DTD Taxonomic Treatment Publishing DTD v0 20100105//EN" "tax-treatment-NSO.dtd">
<tp:taxon-treatment xmlns:tp="http://www.plazi.org/taxpub"><tp:treatment-meta><kwd-group><label>Taxon classification</label><kwd>
              <named-content content-type="kingdom">Animalia</named-content>
            </kwd><kwd>
              <named-content content-type="order">Lepidoptera</named-content>
            </kwd><kwd>
              <named-content content-type="family">Uraniidae</named-content>
            </kwd></kwd-group><mixed-citation publication-type="journal"><person-group><name><surname>Han</surname><given-names>Ming-Xu</given-names></name><name><surname>Han</surname><given-names>Hui-Lin</given-names></name></person-group><article-title>﻿A taxonomic review of the genus <italic><tp:taxon-name><tp:taxon-name-part taxon-name-part-type="genus" reg="Eversmannia">Eversmannia</tp:taxon-name-part></tp:taxon-name></italic> Staudinger, 1871 (<tp:taxon-name><tp:taxon-name-part taxon-name-part-type="order">Lepidoptera</tp:taxon-name-part></tp:taxon-name>, <tp:taxon-name><tp:taxon-name-part taxon-name-part-type="family">Uraniidae</tp:taxon-name-part></tp:taxon-name>) from China, with descriptions of three new species and three new combinations</article-title><source>Zookeys</source><day>10</day><month>09</month><year>2025</year><volume>1251</volume><fpage>275</fpage><lpage>291</lpage><pub-id pub-id-type="doi">10.3897/zookeys.1251.145353</pub-id></mixed-citation></tp:treatment-meta><tp:nomenclature><label>﻿</label><tp:taxon-name><object-id xmlns:xlink="http://www.w3.org/1999/xlink" content-type="arpha" xlink:type="simple">24610DFB-4543-55B6-A6E6-ADF2FE162A4A</object-id>
            <tp:taxon-name-part taxon-name-part-type="genus" reg="Eversmannia">Eversmannia</tp:taxon-name-part>
            <tp:taxon-name-part taxon-name-part-type="species" reg="exornata">exornata</tp:taxon-name-part>
          </tp:taxon-name><tp:taxon-authority>(Eversmann, 1837)</tp:taxon-authority><xref ref-type="fig" rid="F1">Figs 5</xref><xref ref-type="fig" rid="F1">, 6</xref><xref ref-type="fig" rid="F2">, 17</xref><xref ref-type="fig" rid="F3">, 24</xref><xref ref-type="fig" rid="F4">, 33</xref><tp:nomenclature-citation-list><tp:nomenclature-citation><tp:taxon-name>
                <tp:taxon-name-part taxon-name-part-type="genus" reg="Idaea">Idaea</tp:taxon-name-part> <tp:taxon-name-part taxon-name-part-type="species" reg="exornata">exornata</tp:taxon-name-part></tp:taxon-name><comment>Eversmann, 1837: 65. Type locality: Kazan, Russia.</comment></tp:nomenclature-citation><tp:nomenclature-citation><tp:taxon-name>
                <tp:taxon-name-part taxon-name-part-type="genus" reg="Epiplema">Epiplema</tp:taxon-name-part> <tp:taxon-name-part taxon-name-part-type="species" reg="exornataria">exornataria</tp:taxon-name-part></tp:taxon-name><comment>: Herrich-Schäfer 1847: 29, fig. 418 (misspelled).</comment></tp:nomenclature-citation><tp:nomenclature-citation><tp:taxon-name>
                <tp:taxon-name-part taxon-name-part-type="genus" reg="Eversmannia">Eversmannia</tp:taxon-name-part> <tp:taxon-name-part taxon-name-part-type="species" reg="exornata">exornata</tp:taxon-name-part></tp:taxon-name><comment>: <xref ref-type="bibr" rid="B27">Staudinger 1871</xref>: 159; <xref ref-type="bibr" rid="B11">Fletcher 1979</xref>: 87; <xref ref-type="bibr" rid="B9">Dubatolov et al. 1993</xref>: 19–23; <xref ref-type="bibr" rid="B25">Sohn and Yen 2005</xref>: 66–67, figs 2X, 10I–K, 11D; Kishida et al. 2011: 16 pl. 1 fig. 2-1-2.</comment></tp:nomenclature-citation><tp:nomenclature-citation><tp:taxon-name>
                <tp:taxon-name-part taxon-name-part-type="genus" reg="Erosia">Erosia</tp:taxon-name-part> <tp:taxon-name-part taxon-name-part-type="species" reg="rapha">rapha</tp:taxon-name-part></tp:taxon-name><comment>Butler, 1878: 403; Butler 1879: 42, pl. 51 fig. 5.</comment></tp:nomenclature-citation><tp:nomenclature-citation><tp:taxon-name>
                <tp:taxon-name-part taxon-name-part-type="genus" reg="Epiplema">Epiplema</tp:taxon-name-part> <tp:taxon-name-part taxon-name-part-type="species" reg="exornata">exornata</tp:taxon-name-part></tp:taxon-name><comment>: <xref ref-type="bibr" rid="B22">Seitz 1912</xref>: pl. 48i; <xref ref-type="bibr" rid="B20">Matsumura 1931</xref>: 941; <xref ref-type="bibr" rid="B23">Seitz 1933</xref>: 171–172; <xref ref-type="bibr" rid="B2">Bryk 1949</xref>: 28; <xref ref-type="bibr" rid="B15">Inoue 1982</xref>: 576, pl. 110 fig. 13.</comment></tp:nomenclature-citation></tp:nomenclature-citation-list></tp:nomenclature><tp:treatment-sec sec-type="material" id="SECID0EKIAG"><title>Material examined.</title><p><bold>China – Heilongjiang Prov.</bold> • 1 ♂; Heihe City, Pingshan Forest farm; 5–7 Jul. 2024; HL. Han &amp; J. Wu &amp; XR. Yang &amp; TT. Zhao leg.; genit. prep. hmx-196-1; <abbrev xmlns:xlink="http://www.w3.org/1999/xlink" content-type="institution" xlink:title="Northeast Forestry University, Harbin, China" id="ABBRID0ESIAG" xlink:type="simple">NEFU</abbrev> • 2 ♂♂, 5 ♀♀; Huma County, G331, near 12 km Bridge; 8 Jul. 2024; J. Wu &amp; XR. Yang leg.; hmx-187-1, hmx-189-2, hmx-193-2; <abbrev xmlns:xlink="http://www.w3.org/1999/xlink" content-type="institution" xlink:title="Northeast Forestry University, Harbin, China" id="ABBRID0EXIAG" xlink:type="simple">NEFU</abbrev> • 1 ♀; Huma County, Jinshan Forest farm; 8–9 Jul. 2024; HL. Han &amp; J. Wu &amp; XR. Yang &amp; TT. Zhao leg.; genit. prep. hmx-197-2; <abbrev xmlns:xlink="http://www.w3.org/1999/xlink" content-type="institution" xlink:title="Northeast Forestry University, Harbin, China" id="ABBRID0E3IAG" xlink:type="simple">NEFU</abbrev> • 1 ♂; Daxing’anling Prefecture, Fendou Village; 12 Jul. 2024; J. Wu &amp; XR. Yang &amp; TT. Zhao leg.; genit. prep. hmx-195-1; <abbrev xmlns:xlink="http://www.w3.org/1999/xlink" content-type="institution" xlink:title="Northeast Forestry University, Harbin, China" id="ABBRID0EBJAG" xlink:type="simple">NEFU</abbrev>.</p></tp:treatment-sec><tp:treatment-sec sec-type="distribution" id="SECID0EGJAG"><title>Distribution.</title><p>China (Heilongjiang) (Fig. <xref ref-type="fig" rid="F5">40</xref>), Japan, North Korea, Russia, Finland, Estonia, Latvia, Lithuania, Belarus.</p></tp:treatment-sec><tp:treatment-sec sec-type="remarks" id="SECID0EQJAG"><title>Remarks.</title><p><xref ref-type="bibr" rid="B7">Chu et al. (2004)</xref> misidentified <italic><tp:taxon-name><tp:taxon-name-part taxon-name-part-type="genus" reg="Dysaethria">Dysaethria</tp:taxon-name-part> <tp:taxon-name-part taxon-name-part-type="species" reg="cretacae">cretacae</tp:taxon-name-part></tp:taxon-name></italic> (Butler, 1881) as this species. The DNA barcode was sequenced by <xref ref-type="bibr" rid="B26">Solovyev et al. (2015)</xref>.</p></tp:treatment-sec><tp:treatment-sec><!--Section generated to contain objects referenced in tp:taxon-treatment.--><fig id="F1" position="float" orientation="portrait"><object-id xmlns:xlink="http://www.w3.org/1999/xlink" content-type="doi" xlink:type="simple">10.3897/zookeys.1251.145353.figures1-14</object-id><object-id xmlns:xlink="http://www.w3.org/1999/xlink" content-type="arpha" xlink:type="simple">354522F4-D7E2-5C9C-BD8C-33049748F86A</object-id><label>Figures 1–14.</label><caption><p>Adults of <italic><tp:taxon-name><tp:taxon-name-part taxon-name-part-type="genus" reg="Eversmannia">Eversmannia</tp:taxon-name-part></tp:taxon-name></italic> spp. (depositories of 1 in <named-content xmlns:xlink="http://www.w3.org/1999/xlink" content-type="dwc:institutional_code" xlink:title="Sun Yat-sen University, Guangzhou, China" xlink:href="http://grbio.org/institution/national-sun-yat-sen-university-department-biological-sciences" xlink:type="simple">SYSU</named-content>, 2–14 in <abbrev xmlns:xlink="http://www.w3.org/1999/xlink" content-type="institution" xlink:title="Northeast Forestry University, Harbin, China" id="ABBRID0EYKAE" xlink:type="simple">NEFU</abbrev>). 1 <italic><tp:taxon-name><tp:taxon-name-part taxon-name-part-type="genus" reg="Eversmannia">E.</tp:taxon-name-part> <tp:taxon-name-part taxon-name-part-type="species" reg="atromarginata">atromarginata</tp:taxon-name-part></tp:taxon-name></italic> sp. nov., male, holotype (Jiangxi); 2 ditto, female, paratype (Sichuan); 3 <italic><tp:taxon-name><tp:taxon-name-part taxon-name-part-type="genus" reg="Eversmannia">E.</tp:taxon-name-part> <tp:taxon-name-part taxon-name-part-type="species" reg="bicaudata">bicaudata</tp:taxon-name-part></tp:taxon-name></italic> comb. nov., male (Xizang); 4 ditto, female (Xizang); 5 <italic><tp:taxon-name><tp:taxon-name-part taxon-name-part-type="genus" reg="Eversmannia">E.</tp:taxon-name-part> <tp:taxon-name-part taxon-name-part-type="species" reg="exornata">exornata</tp:taxon-name-part></tp:taxon-name></italic>, male (Heilongjiang); 6 ditto, female (Heilongjiang); 7 <italic><tp:taxon-name><tp:taxon-name-part taxon-name-part-type="genus" reg="Eversmannia">E.</tp:taxon-name-part> <tp:taxon-name-part taxon-name-part-type="species" reg="fuscifrons">fuscifrons</tp:taxon-name-part></tp:taxon-name></italic> comb. nov., male (Xizang); 8 ditto, female (Xizang); 9 <italic><tp:taxon-name><tp:taxon-name-part taxon-name-part-type="genus" reg="Eversmannia">E.</tp:taxon-name-part> <tp:taxon-name-part taxon-name-part-type="species" reg="himala">himala</tp:taxon-name-part></tp:taxon-name></italic> comb. nov., male (Sichuan); 10 ditto, female (Chongqing); 11 <italic><tp:taxon-name><tp:taxon-name-part taxon-name-part-type="genus" reg="Eversmannia">E.</tp:taxon-name-part> <tp:taxon-name-part taxon-name-part-type="species" reg="spiralis">spiralis</tp:taxon-name-part></tp:taxon-name></italic> sp. nov., male, holotype (Chongqing); 12 ditto, female, paratype (Chongqing); 13 <italic><tp:taxon-name><tp:taxon-name-part taxon-name-part-type="genus" reg="Eversmannia">E.</tp:taxon-name-part> <tp:taxon-name-part taxon-name-part-type="species" reg="zhangorum">zhangorum</tp:taxon-name-part></tp:taxon-name></italic> sp. nov., male, holotype (Chongqing); 14 ditto, female, paratype (Guizhou). Scale bar: 1 cm.</p></caption><graphic xmlns:xlink="http://www.w3.org/1999/xlink" xlink:href="zookeys-1251-275_article-145353__-g001.jpg" position="float" orientation="portrait" xlink:type="simple" id="oo_1413039.jpg"><uri content-type="original_file" xlink:type="simple">https://binary.pensoft.net/fig/1413039</uri></graphic></fig><fig id="F2" position="float" orientation="portrait"><object-id xmlns:xlink="http://www.w3.org/1999/xlink" content-type="doi" xlink:type="simple">10.3897/zookeys.1251.145353.figures15-21</object-id><object-id xmlns:xlink="http://www.w3.org/1999/xlink" content-type="arpha" xlink:type="simple">B666452E-CEC4-5ACC-B362-ADEB273725B7</object-id><label>Figures 15–21.</label><caption><p>Male genitalia of <italic><tp:taxon-name><tp:taxon-name-part taxon-name-part-type="genus" reg="Eversmannia">Eversmannia</tp:taxon-name-part></tp:taxon-name></italic> spp. (depositories of all slides <abbrev xmlns:xlink="http://www.w3.org/1999/xlink" content-type="institution" xlink:title="Northeast Forestry University, Harbin, China" id="ABBRID0E6OAE" xlink:type="simple">NEFU</abbrev>). 15 <italic><tp:taxon-name><tp:taxon-name-part taxon-name-part-type="genus" reg="Eversmannia">E.</tp:taxon-name-part> <tp:taxon-name-part taxon-name-part-type="species" reg="atromarginata">atromarginata</tp:taxon-name-part></tp:taxon-name></italic> sp. nov., paratype, slide hmx-232-1; 16 <italic><tp:taxon-name><tp:taxon-name-part taxon-name-part-type="genus" reg="Eversmannia">E.</tp:taxon-name-part> <tp:taxon-name-part taxon-name-part-type="species" reg="bicaudata">bicaudata</tp:taxon-name-part></tp:taxon-name></italic> comb. nov., slide hmx-141-1; 17 <italic><tp:taxon-name><tp:taxon-name-part taxon-name-part-type="genus" reg="Eversmannia">E.</tp:taxon-name-part> <tp:taxon-name-part taxon-name-part-type="species" reg="exornata">exornata</tp:taxon-name-part></tp:taxon-name></italic>, slide hmx-195-1; 18 <italic><tp:taxon-name><tp:taxon-name-part taxon-name-part-type="genus" reg="Eversmannia">E.</tp:taxon-name-part> <tp:taxon-name-part taxon-name-part-type="species" reg="fuscifrons">fuscifrons</tp:taxon-name-part></tp:taxon-name></italic> comb. nov., slide hmx-216-1; 19 <italic><tp:taxon-name><tp:taxon-name-part taxon-name-part-type="genus" reg="Eversmannia">E.</tp:taxon-name-part> <tp:taxon-name-part taxon-name-part-type="species" reg="himala">himala</tp:taxon-name-part></tp:taxon-name></italic> comb. nov., slide hmx-50-1; 20 <italic><tp:taxon-name><tp:taxon-name-part taxon-name-part-type="genus" reg="Eversmannia">E.</tp:taxon-name-part> <tp:taxon-name-part taxon-name-part-type="species" reg="spiralis">spiralis</tp:taxon-name-part></tp:taxon-name></italic> sp. nov., paratype, slide hmx-250-1; 21 <italic><tp:taxon-name><tp:taxon-name-part taxon-name-part-type="genus" reg="Eversmannia">E.</tp:taxon-name-part> <tp:taxon-name-part taxon-name-part-type="species" reg="zhangorum">zhangorum</tp:taxon-name-part></tp:taxon-name></italic> sp. nov., holotype, slide hmx-249-1.</p></caption><graphic xmlns:xlink="http://www.w3.org/1999/xlink" xlink:href="zookeys-1251-275_article-145353__-g002.jpg" position="float" orientation="portrait" xlink:type="simple" id="oo_1413040.jpg"><uri content-type="original_file" xlink:type="simple">https://binary.pensoft.net/fig/1413040</uri></graphic></fig><fig id="F3" position="float" orientation="portrait"><object-id xmlns:xlink="http://www.w3.org/1999/xlink" content-type="doi" xlink:type="simple">10.3897/zookeys.1251.145353.figures22-28</object-id><object-id xmlns:xlink="http://www.w3.org/1999/xlink" content-type="arpha" xlink:type="simple">14F37B21-233D-5B9C-A84D-F410D6627E0C</object-id><label>Figures 22–28.</label><caption><p>Female genitalia of <italic><tp:taxon-name><tp:taxon-name-part taxon-name-part-type="genus" reg="Eversmannia">Eversmannia</tp:taxon-name-part></tp:taxon-name></italic> spp. (depositories of all slides in <abbrev xmlns:xlink="http://www.w3.org/1999/xlink" content-type="institution" xlink:title="Northeast Forestry University, Harbin, China" id="ABBRID0EXAAG" xlink:type="simple">NEFU</abbrev>). 22 <italic><tp:taxon-name><tp:taxon-name-part taxon-name-part-type="genus" reg="Eversmannia">E.</tp:taxon-name-part> <tp:taxon-name-part taxon-name-part-type="species" reg="atromarginata">atromarginata</tp:taxon-name-part></tp:taxon-name></italic> sp. nov., paratype, slide hmx-139-2; 23 <italic><tp:taxon-name><tp:taxon-name-part taxon-name-part-type="genus" reg="Eversmannia">E.</tp:taxon-name-part> <tp:taxon-name-part taxon-name-part-type="species" reg="bicaudata">bicaudata</tp:taxon-name-part></tp:taxon-name></italic> comb. nov., slide hmx-142-2; 24 <italic><tp:taxon-name><tp:taxon-name-part taxon-name-part-type="genus" reg="Eversmannia">E.</tp:taxon-name-part> <tp:taxon-name-part taxon-name-part-type="species" reg="exornata">exornata</tp:taxon-name-part></tp:taxon-name></italic>, slide hmx-197-2; 25 <italic><tp:taxon-name><tp:taxon-name-part taxon-name-part-type="genus" reg="Eversmannia">E.</tp:taxon-name-part> <tp:taxon-name-part taxon-name-part-type="species" reg="fuscifrons">fuscifrons</tp:taxon-name-part></tp:taxon-name></italic> comb.nov., slide hmx-103-2; 26 <italic><tp:taxon-name><tp:taxon-name-part taxon-name-part-type="genus" reg="Eversmannia">E.</tp:taxon-name-part> <tp:taxon-name-part taxon-name-part-type="species" reg="himala">himala</tp:taxon-name-part></tp:taxon-name></italic> comb. nov., slide hmx-109-2; 27 <italic><tp:taxon-name><tp:taxon-name-part taxon-name-part-type="genus" reg="Eversmannia">E.</tp:taxon-name-part> <tp:taxon-name-part taxon-name-part-type="species" reg="spiralis">spiralis</tp:taxon-name-part></tp:taxon-name></italic> sp. nov., paratype, slide hmx-172-2; 28 <italic><tp:taxon-name><tp:taxon-name-part taxon-name-part-type="genus" reg="Eversmannia">E.</tp:taxon-name-part> <tp:taxon-name-part taxon-name-part-type="species" reg="zhangorum">zhangorum</tp:taxon-name-part></tp:taxon-name></italic> sp. nov., paratype, slide hmx-124-2.</p></caption><graphic xmlns:xlink="http://www.w3.org/1999/xlink" xlink:href="zookeys-1251-275_article-145353__-g003.jpg" position="float" orientation="portrait" xlink:type="simple" id="oo_1413041.jpg"><uri content-type="original_file" xlink:type="simple">https://binary.pensoft.net/fig/1413041</uri></graphic></fig><fig id="F4" position="float" orientation="portrait"><object-id xmlns:xlink="http://www.w3.org/1999/xlink" content-type="doi" xlink:type="simple">10.3897/zookeys.1251.145353.figures29-39</object-id><object-id xmlns:xlink="http://www.w3.org/1999/xlink" content-type="arpha" xlink:type="simple">A589A6E0-927A-570B-BB8F-A73F7ACBE5C9</object-id><label>Figures 29–39.</label><caption><p>Habitats and field images of <italic><tp:taxon-name><tp:taxon-name-part taxon-name-part-type="genus" reg="Eversmannia">Eversmannia</tp:taxon-name-part></tp:taxon-name></italic> spp. 29 <italic><tp:taxon-name><tp:taxon-name-part taxon-name-part-type="genus" reg="Eversmannia">E.</tp:taxon-name-part> <tp:taxon-name-part taxon-name-part-type="species" reg="atromarginata">atromarginata</tp:taxon-name-part></tp:taxon-name></italic> sp. nov.; Prov. Jiangxi, Mt Jinggang; 30 <italic><tp:taxon-name><tp:taxon-name-part taxon-name-part-type="genus" reg="Eversmannia">E.</tp:taxon-name-part> <tp:taxon-name-part taxon-name-part-type="species" reg="atromarginata">atromarginata</tp:taxon-name-part></tp:taxon-name></italic> sp. nov., <italic><tp:taxon-name><tp:taxon-name-part taxon-name-part-type="genus" reg="Eversmannia">E.</tp:taxon-name-part> <tp:taxon-name-part taxon-name-part-type="species" reg="spiralis">spiralis</tp:taxon-name-part></tp:taxon-name></italic> sp. nov., <italic><tp:taxon-name><tp:taxon-name-part taxon-name-part-type="genus" reg="Eversmannia">E.</tp:taxon-name-part> <tp:taxon-name-part taxon-name-part-type="species" reg="zhangorum">zhangorum</tp:taxon-name-part></tp:taxon-name></italic> sp. nov.; Chongqing City, Mt Simianshan; 31 <italic><tp:taxon-name><tp:taxon-name-part taxon-name-part-type="genus" reg="Eversmannia">E.</tp:taxon-name-part> <tp:taxon-name-part taxon-name-part-type="species" reg="atromarginata">atromarginata</tp:taxon-name-part></tp:taxon-name></italic> sp. nov.; Prov. Shaanxi, Yangxian County (Photo by XR. Yang); 32 <italic><tp:taxon-name><tp:taxon-name-part taxon-name-part-type="genus" reg="Eversmannia">E.</tp:taxon-name-part> <tp:taxon-name-part taxon-name-part-type="species" reg="bicaudata">bicaudata</tp:taxon-name-part></tp:taxon-name></italic> comb. nov.; Prov. Yunnan, Kunming City (Photo by YK. You); 33 <italic><tp:taxon-name><tp:taxon-name-part taxon-name-part-type="genus" reg="Eversmannia">E.</tp:taxon-name-part> <tp:taxon-name-part taxon-name-part-type="species" reg="exornata">exornata</tp:taxon-name-part></tp:taxon-name></italic>; Prov. Heilongjiang, Huma County (Photo by J. Wu); 34 <italic><tp:taxon-name><tp:taxon-name-part taxon-name-part-type="genus" reg="Eversmannia">E.</tp:taxon-name-part> <tp:taxon-name-part taxon-name-part-type="species" reg="fuscifrons">fuscifrons</tp:taxon-name-part></tp:taxon-name></italic> comb. nov.; Aut. Reg. Xizang, Motuo County (Photo by YT. Fu); 35 <italic><tp:taxon-name><tp:taxon-name-part taxon-name-part-type="genus" reg="Eversmannia">E.</tp:taxon-name-part> <tp:taxon-name-part taxon-name-part-type="species" reg="himala">himala</tp:taxon-name-part></tp:taxon-name></italic> comb. nov.; Chongqing City, Mt Simianshan (Photo by C. Zhang); 36, 37 <italic><tp:taxon-name><tp:taxon-name-part taxon-name-part-type="genus" reg="Eversmannia">E.</tp:taxon-name-part> <tp:taxon-name-part taxon-name-part-type="species" reg="spiralis">spiralis</tp:taxon-name-part></tp:taxon-name></italic> sp. nov.; Prov. Guizhou, Tongren City, Mt Fanjingshan; Prov. Zhejiang, Hangzhou City, Mt Tianmushan (Photo by Z. Peng); 38, 39 <italic><tp:taxon-name><tp:taxon-name-part taxon-name-part-type="genus" reg="Eversmannia">E.</tp:taxon-name-part> <tp:taxon-name-part taxon-name-part-type="species" reg="zhangorum">zhangorum</tp:taxon-name-part></tp:taxon-name></italic> sp. nov.; Prov. Hunan, Liuyang City, Mt Daweishan; Prov. Zhejiang, Ningbo City, Longguan Township (Photo by WX. Jiang and YJ. Hu).</p></caption><graphic xmlns:xlink="http://www.w3.org/1999/xlink" xlink:href="zookeys-1251-275_article-145353__-g004.jpg" position="float" orientation="portrait" xlink:type="simple" id="oo_1413042.jpg"><uri content-type="original_file" xlink:type="simple">https://binary.pensoft.net/fig/1413042</uri></graphic></fig><fig id="F5" position="float" orientation="portrait"><object-id xmlns:xlink="http://www.w3.org/1999/xlink" content-type="doi" xlink:type="simple">10.3897/zookeys.1251.145353.figure40</object-id><object-id xmlns:xlink="http://www.w3.org/1999/xlink" content-type="arpha" xlink:type="simple">43F301B0-70EB-53B0-AF5B-10F636554B73</object-id><label>Figure 40.</label><caption><p>Distribution map of <italic><tp:taxon-name><tp:taxon-name-part taxon-name-part-type="genus" reg="Eversmannia">Eversmannia</tp:taxon-name-part></tp:taxon-name></italic> spp. in China.</p></caption><graphic xmlns:xlink="http://www.w3.org/1999/xlink" xlink:href="zookeys-1251-275_article-145353__-g005.jpg" position="float" orientation="portrait" xlink:type="simple" id="oo_1413043.jpg"><uri content-type="original_file" xlink:type="simple">https://binary.pensoft.net/fig/1413043</uri></graphic></fig></tp:treatment-sec><ref-list><ref id="B27"><mixed-citation xmlns:xlink="http://www.w3.org/1999/xlink" xlink:type="simple"><person-group><name name-style="western"><surname>Staudinger</surname><given-names>O</given-names></name></person-group> (<year>1871</year>) <source><italic><tp:taxon-name><tp:taxon-name-part taxon-name-part-type="genus">Eversmannia</tp:taxon-name-part> <tp:taxon-name-part taxon-name-part-type="species">exornata</tp:taxon-name-part></tp:taxon-name></italic>. In: O Staudinger, M Wocke (Eds) Catalog der Lepidopteren des Europaeischen Faunengebiets I. Macrolepidoptera. Dr. O.</source><publisher-name>Staudinger</publisher-name>, <publisher-loc>Dresden</publisher-loc>, <size units="page">426 pp</size>. <ext-link xlink:href="10.5962/bhl.title.9475" ext-link-type="doi" xlink:type="simple">https://doi.org/10.5962/bhl.title.9475</ext-link></mixed-citation></ref><ref id="B11"><mixed-citation xmlns:xlink="http://www.w3.org/1999/xlink" xlink:type="simple"><person-group><name name-style="western"><surname>Fletcher</surname><given-names>DS</given-names></name></person-group> (<year>1979</year>) <tp:taxon-name><tp:taxon-name-part taxon-name-part-type="superfamily">Geometroidea</tp:taxon-name-part></tp:taxon-name>. The Generic Names of Moths of the World. Vol. 3. London: British Museum (Natural History), 243 pp. <ext-link xlink:href="10.5962/bhl.title.119424" ext-link-type="doi" xlink:type="simple">https://doi.org/10.5962/bhl.title.119424</ext-link></mixed-citation></ref><ref id="B9"><mixed-citation xmlns:xlink="http://www.w3.org/1999/xlink" xlink:type="simple"><person-group><name name-style="western"><surname>Dubatolov</surname><given-names>VV</given-names></name><name name-style="western"><surname>Antonova</surname><given-names>EM</given-names></name><name name-style="western"><surname>Kosterin</surname><given-names>OE</given-names></name></person-group> (<year>1993</year>) <article-title><italic><tp:taxon-name><tp:taxon-name-part taxon-name-part-type="genus">Eversmannia</tp:taxon-name-part> <tp:taxon-name-part taxon-name-part-type="species">exornata</tp:taxon-name-part></tp:taxon-name></italic> (Eversmann, 1837), the only known representative of the <tp:taxon-name><tp:taxon-name-part taxon-name-part-type="family">Epiplemidae</tp:taxon-name-part></tp:taxon-name> family (<tp:taxon-name><tp:taxon-name-part taxon-name-part-type="order">Lepidoptera</tp:taxon-name-part></tp:taxon-name>) in West Palaearctic.</article-title><source>Actias</source><volume>1</volume>: <fpage>19</fpage>–<lpage>23</lpage>.</mixed-citation></ref><ref id="B25"><mixed-citation xmlns:xlink="http://www.w3.org/1999/xlink" xlink:type="simple"><person-group><name name-style="western"><surname>Sohn</surname><given-names>JC</given-names></name><name name-style="western"><surname>Yen</surname><given-names>SH</given-names></name></person-group> (<year>2005</year>) <article-title>A taxonomic revision of the Korean <tp:taxon-name><tp:taxon-name-part taxon-name-part-type="subfamily">Epipleminae</tp:taxon-name-part></tp:taxon-name> (<tp:taxon-name><tp:taxon-name-part taxon-name-part-type="order">Lepidoptera</tp:taxon-name-part></tp:taxon-name>: <tp:taxon-name><tp:taxon-name-part taxon-name-part-type="family">Uraniidae</tp:taxon-name-part></tp:taxon-name>), with phylogenetic comments on the involved genera.</article-title><source>Zoological Studies (Taipei, Taiwan)</source><volume>44</volume>(<issue>1</issue>): <fpage>44</fpage>–<lpage>70</lpage>.</mixed-citation></ref><ref id="B22"><mixed-citation xmlns:xlink="http://www.w3.org/1999/xlink" xlink:type="simple"><person-group><name name-style="western"><surname>Seitz</surname><given-names>A</given-names></name></person-group> (<year>1912</year>) <source><tp:taxon-name><tp:taxon-name-part taxon-name-part-type="family">Uraniidae</tp:taxon-name-part></tp:taxon-name>. In: Seitz A (Ed.) Die Gross-Schmetterlinge der Erde, Die Palaearktischen Spinnerund Schwärmer. Band 2 Plates.</source><publisher-name>Alfred Kernen Verlag</publisher-name>, <publisher-loc>Stuttgart</publisher-loc>, <size units="page">56 pp</size>. <ext-link xlink:href="10.5962/bhl.title.62014" ext-link-type="doi" xlink:type="simple">https://doi.org/10.5962/bhl.title.62014</ext-link></mixed-citation></ref><ref id="B20"><mixed-citation xmlns:xlink="http://www.w3.org/1999/xlink" xlink:type="simple"><person-group><name name-style="western"><surname>Matsumura</surname><given-names>S</given-names></name></person-group> (<year>1931</year>) <source>6000 illustrated insects of Japan Empire.</source><publisher-name>Teiseisha</publisher-name>, <publisher-loc>Tokyo</publisher-loc>, <size units="page">191 pp</size>. [In Japanese] <ext-link xlink:href="10.11501/1145547" ext-link-type="doi" xlink:type="simple">https://doi.org/10.11501/1145547</ext-link></mixed-citation></ref><ref id="B23"><mixed-citation xmlns:xlink="http://www.w3.org/1999/xlink" xlink:type="simple"><person-group><name name-style="western"><surname>Seitz</surname><given-names>A</given-names></name></person-group> (<year>1933</year>) <article-title><tp:taxon-name><tp:taxon-name-part taxon-name-part-type="family">Uraniidae</tp:taxon-name-part></tp:taxon-name>.</article-title> In: <person-group><name name-style="western"><surname>Seitz</surname><given-names>A</given-names></name></person-group> (<role>Ed.</role>) <issue-title>Die Gross-Schmetterlinge der Erde, Die Palaearktischen Spinnerund Schwärmer.</issue-title><source>Band 2. Alfred Kernen Verlag, Stuttgart</source>, <fpage>171</fpage>–<lpage>172</lpage>. <ext-link xlink:href="10.5962/bhl.title.62014" ext-link-type="doi" xlink:type="simple">https://doi.org/10.5962/bhl.title.62014</ext-link></mixed-citation></ref><ref id="B2"><mixed-citation xmlns:xlink="http://www.w3.org/1999/xlink" xlink:type="simple"><person-group><name name-style="western"><surname>Bryk</surname><given-names>F</given-names></name></person-group> (<year>1949</year>) Zur Kenntnis der Grosschmetterlinge von Korea, Pars II. Macrofrenata II (finis). Arkiv för Zoologi 41A: 1–225. [pl. 7]</mixed-citation></ref><ref id="B15"><mixed-citation xmlns:xlink="http://www.w3.org/1999/xlink" xlink:type="simple"><person-group><name name-style="western"><surname>Inoue</surname><given-names>H</given-names></name></person-group> (<year>1982</year>) <article-title><tp:taxon-name><tp:taxon-name-part taxon-name-part-type="family">Uraniidae</tp:taxon-name-part></tp:taxon-name>, <tp:taxon-name><tp:taxon-name-part taxon-name-part-type="family">Epicopeiidae</tp:taxon-name-part></tp:taxon-name>, <tp:taxon-name><tp:taxon-name-part taxon-name-part-type="family">Epiplemidae</tp:taxon-name-part></tp:taxon-name>.</article-title> In: <person-group><name name-style="western"><surname>Inoue</surname><given-names>H</given-names></name><name name-style="western"><surname>Sugi</surname><given-names>S</given-names></name><name name-style="western"><surname>Kuroko</surname><given-names>H</given-names></name><name name-style="western"><surname>Moriuti</surname><given-names>S</given-names></name><name name-style="western"><surname>Kawabe</surname><given-names>A</given-names></name><name name-style="western"><surname>Owada</surname><given-names>M</given-names></name></person-group> (<role>Eds</role>) <issue-title>Moths of Japan, Vol.</issue-title><source>2. Kodansha, Tokyo</source>, <fpage>574</fpage>–<lpage>579</lpage>.</mixed-citation></ref><ref id="B7"><mixed-citation xmlns:xlink="http://www.w3.org/1999/xlink" xlink:type="simple"><person-group><name name-style="western"><surname>Chu</surname><given-names>HF</given-names></name><name name-style="western"><surname>Wang</surname><given-names>LY</given-names></name><name name-style="western"><surname>Han</surname><given-names>HX</given-names></name></person-group> (<year>2004</year>) <source><tp:taxon-name><tp:taxon-name-part taxon-name-part-type="order">Lepidoptera</tp:taxon-name-part></tp:taxon-name>. <tp:taxon-name><tp:taxon-name-part taxon-name-part-type="family">Hepialidae</tp:taxon-name-part></tp:taxon-name>. <tp:taxon-name><tp:taxon-name-part taxon-name-part-type="family">Epiplemidae</tp:taxon-name-part></tp:taxon-name>. Fauna Sinica (<tp:taxon-name><tp:taxon-name-part taxon-name-part-type="class">Insecta</tp:taxon-name-part></tp:taxon-name>), Vol. 38.</source><publisher-name>Science Press</publisher-name>, <publisher-loc>Beijing</publisher-loc>, <size units="page">291 pp</size>. [In Chinese]</mixed-citation></ref><ref id="B26"><mixed-citation xmlns:xlink="http://www.w3.org/1999/xlink" xlink:type="simple"><person-group><name name-style="western"><surname>Solovyev</surname><given-names>VI</given-names></name><name name-style="western"><surname>Bogdanova</surname><given-names>VS</given-names></name><name name-style="western"><surname>Dubatolov</surname><given-names>VV</given-names></name><name name-style="western"><surname>Kosterin</surname><given-names>OE</given-names></name></person-group> (<year>2015</year>) <article-title>Range of a Palearctic uraniid moth <italic><tp:taxon-name><tp:taxon-name-part taxon-name-part-type="genus">Eversmannia</tp:taxon-name-part> <tp:taxon-name-part taxon-name-part-type="species">exornata</tp:taxon-name-part></tp:taxon-name></italic> (<tp:taxon-name><tp:taxon-name-part taxon-name-part-type="order">Lepidoptera</tp:taxon-name-part></tp:taxon-name>: <tp:taxon-name><tp:taxon-name-part taxon-name-part-type="family">Uraniidae</tp:taxon-name-part></tp:taxon-name>: <tp:taxon-name><tp:taxon-name-part taxon-name-part-type="subfamily">Epipleminae</tp:taxon-name-part></tp:taxon-name>) was split in the Holocene, as evaluated using histone H1 and COI genes with reference to the Beringian disjunction in the genus <italic><tp:taxon-name><tp:taxon-name-part taxon-name-part-type="genus">Oreta</tp:taxon-name-part></tp:taxon-name></italic> (<tp:taxon-name><tp:taxon-name-part taxon-name-part-type="order">Lepidoptera</tp:taxon-name-part></tp:taxon-name>: <tp:taxon-name><tp:taxon-name-part taxon-name-part-type="family">Drepanidae</tp:taxon-name-part></tp:taxon-name>).</article-title><source>Organisms, Diversity &amp; Evolution</source><volume>15</volume>(<issue>2</issue>): <fpage>285</fpage>–<lpage>300</lpage>. <ext-link xlink:href="10.1007/s13127-014-0195-1" ext-link-type="doi" xlink:type="simple">https://doi.org/10.1007/s13127-014-0195-1</ext-link></mixed-citation></ref></ref-list></tp:taxon-treatment>
