# Supplementary material for: ﻿A taxonomic review of the genus Eversmannia Staudinger, 1871 (Lepidoptera, Uraniidae) from China, with descriptions of three new species and three new combinations
Source: Zookeys. 2025 Sep 10;1251:275–91. doi: 10.3897/zookeys.1251.145353 (PMC12444359; doi:10.3897/zookeys.1251.145353)
Supplement: XML Treatment for Eversmannia himala [file zookeys.1251.145353-treatment6.xml]

<!DOCTYPE tp:taxon-treatment
  PUBLIC "-//TaxonX//DTD Taxonomic Treatment Publishing DTD v0 20100105//EN" "tax-treatment-NSO.dtd">
<tp:taxon-treatment xmlns:tp="http://www.plazi.org/taxpub"><tp:treatment-meta><kwd-group><label>Taxon classification</label><kwd>
              <named-content content-type="kingdom">Animalia</named-content>
            </kwd><kwd>
              <named-content content-type="order">Lepidoptera</named-content>
            </kwd><kwd>
              <named-content content-type="family">Uraniidae</named-content>
            </kwd></kwd-group><mixed-citation publication-type="journal"><person-group><name><surname>Han</surname><given-names>Ming-Xu</given-names></name><name><surname>Han</surname><given-names>Hui-Lin</given-names></name></person-group><article-title>﻿A taxonomic review of the genus <italic><tp:taxon-name><tp:taxon-name-part taxon-name-part-type="genus" reg="Eversmannia">Eversmannia</tp:taxon-name-part></tp:taxon-name></italic> Staudinger, 1871 (<tp:taxon-name><tp:taxon-name-part taxon-name-part-type="order">Lepidoptera</tp:taxon-name-part></tp:taxon-name>, <tp:taxon-name><tp:taxon-name-part taxon-name-part-type="family">Uraniidae</tp:taxon-name-part></tp:taxon-name>) from China, with descriptions of three new species and three new combinations</article-title><source>Zookeys</source><day>10</day><month>09</month><year>2025</year><volume>1251</volume><fpage>275</fpage><lpage>291</lpage><pub-id pub-id-type="doi">10.3897/zookeys.1251.145353</pub-id></mixed-citation></tp:treatment-meta><tp:nomenclature><label>﻿</label><tp:taxon-name><object-id xmlns:xlink="http://www.w3.org/1999/xlink" content-type="arpha" xlink:type="simple">EAEE1B00-4430-581A-9BB8-36AB2984B2F9</object-id>
            <tp:taxon-name-part taxon-name-part-type="genus" reg="Eversmannia">Eversmannia</tp:taxon-name-part>
            <tp:taxon-name-part taxon-name-part-type="species" reg="himala">himala</tp:taxon-name-part>
          </tp:taxon-name><tp:taxon-authority>(Butler, 1880)</tp:taxon-authority><tp:taxon-status xmlns:xlink="http://www.w3.org/1999/xlink" xlink:type="simple">comb. nov.</tp:taxon-status><xref ref-type="fig" rid="F1">Figs 9</xref><xref ref-type="fig" rid="F1">, 10</xref><xref ref-type="fig" rid="F2">, 19</xref><xref ref-type="fig" rid="F3">, 26</xref><xref ref-type="fig" rid="F4">, 35</xref><tp:nomenclature-citation-list><tp:nomenclature-citation><tp:taxon-name>
                <tp:taxon-name-part taxon-name-part-type="genus" reg="Erosia">Erosia</tp:taxon-name-part> <tp:taxon-name-part taxon-name-part-type="species" reg="himala">himala</tp:taxon-name-part></tp:taxon-name><comment><xref ref-type="bibr" rid="B4">Butler 1880</xref>: 221. Type locality: Darjeeling, India; type specimens: in coll. <named-content xmlns:xlink="http://www.w3.org/1999/xlink" content-type="dwc:institutional_code" xlink:title="The Natural History Museum, London, United Kingdom" xlink:href="http://grbio.org/institution/natural-history-museum-london" xlink:type="simple">NHMUK</named-content><tp:taxon-name><tp:taxon-name-part taxon-name-part-type="superfamily">Geometroidea</tp:taxon-name-part></tp:taxon-name>-<tp:taxon-name><tp:taxon-name-part taxon-name-part-type="family">Uraniidae</tp:taxon-name-part></tp:taxon-name>-<tp:taxon-name><tp:taxon-name-part taxon-name-part-type="subfamily">Epipleminae</tp:taxon-name-part></tp:taxon-name>-41R-039007; <xref ref-type="bibr" rid="B5">Butler 1886</xref>: 47, pl. 112 fig. 9.</comment></tp:nomenclature-citation><tp:nomenclature-citation><tp:taxon-name>
                <tp:taxon-name-part taxon-name-part-type="genus" reg="Epiplema">Epiplema</tp:taxon-name-part> <tp:taxon-name-part taxon-name-part-type="species" reg="himala">himala</tp:taxon-name-part></tp:taxon-name><comment>: <xref ref-type="bibr" rid="B13">Hampson 1895</xref>: 131; <xref ref-type="bibr" rid="B16">Inoue 1998</xref>: 81, pl. 138 fig. 5.</comment></tp:nomenclature-citation><tp:nomenclature-citation><tp:taxon-name>
                <tp:taxon-name-part taxon-name-part-type="genus" reg="Epiplema">Epiplema</tp:taxon-name-part> <tp:taxon-name-part taxon-name-part-type="species" reg="himala">himala</tp:taxon-name-part> <tp:taxon-name-part taxon-name-part-type="subspecies" reg="evanescens">evanescens</tp:taxon-name-part></tp:taxon-name><comment><xref ref-type="bibr" rid="B1">Alphéraky 1897</xref>: 139.</comment></tp:nomenclature-citation><tp:nomenclature-citation><tp:taxon-name>
                <tp:taxon-name-part taxon-name-part-type="genus" reg="Epiplema">Epiplema</tp:taxon-name-part> <tp:taxon-name-part taxon-name-part-type="species" reg="evanescens">evanescens</tp:taxon-name-part></tp:taxon-name><comment>: <xref ref-type="bibr" rid="B7">Chu et al. 2004</xref>: 243–244, pl. 7 fig. 7, fig. 171.</comment></tp:nomenclature-citation></tp:nomenclature-citation-list></tp:nomenclature><tp:treatment-sec sec-type="material" id="SECID0EVYAG"><title>Material examined.</title><p><bold>China – Chongqing City</bold> • 1 ♂; Simianshan Town, Tudiyan Station; 4–5 Aug. 2023; RT. Xu &amp; MX. Han leg.; genit. prep. hmx-49-1; <abbrev xmlns:xlink="http://www.w3.org/1999/xlink" content-type="institution" xlink:title="Northeast Forestry University, Harbin, China" id="ABBRID0E4YAG" xlink:type="simple">NEFU</abbrev> • 1 ♀; Simianshan National Nature Reserve; 29 Apr.–1 May 2019; JJ. Fan, ZT. Wang leg.; genit. prep. hmx-109-2; <abbrev xmlns:xlink="http://www.w3.org/1999/xlink" content-type="institution" xlink:title="Northeast Forestry University, Harbin, China" id="ABBRID0ECZAG" xlink:type="simple">NEFU</abbrev>. – <bold>Yunnan Prov.</bold> • 1 ♂; Dali City, Nanjian County; 30 May 2022; RT. Xu &amp; JJ. Fan leg.; genit. prep. hmx-50-1 <abbrev xmlns:xlink="http://www.w3.org/1999/xlink" content-type="institution" xlink:title="Northeast Forestry University, Harbin, China" id="ABBRID0EJZAG" xlink:type="simple">NEFU</abbrev>. – <bold>Sichuan Prov.</bold> • 1 ♂, 2 ♀♀; Mabian County, Yonghong Township; 23 Jul. 2004; YD. Ren leg.; genit. prep. hmx-159-1 <named-content xmlns:xlink="http://www.w3.org/1999/xlink" content-type="dwc:institutional_code" xlink:title="Nankai University, Tianjin, China" xlink:href="http://grbio.org/institution/nankai-university" xlink:type="simple">NKU</named-content>. – Shaanxi <bold>Prov.</bold> • 1 ♀; Ningshan County, Xunyangba Village; 14 Aug. 2023; MJ. Qi &amp; ZP. Chen leg.; <named-content xmlns:xlink="http://www.w3.org/1999/xlink" content-type="dwc:institutional_code" xlink:title="Nankai University, Tianjin, China" xlink:href="http://grbio.org/institution/nankai-university" xlink:type="simple">NKU</named-content>.</p></tp:treatment-sec><tp:treatment-sec sec-type="redescription" id="SECID0E3ZAG"><title>Redescription.</title><p><bold><italic>Adult</italic></bold> (Figs <xref ref-type="fig" rid="F1">9</xref>, <xref ref-type="fig" rid="F1">10</xref>, <xref ref-type="fig" rid="F4">35</xref>). Forewing length: 9.5–11.0 mm in male, 11.5–13.0 mm in female. Head: white; labial palpus up-curved; antenna filiform. Thorax and abdomen white. Forewing ground color white; antemedial, medial, postmedial and subterminal lines black, straight. Hindwing white, antemedial and terminal lines black, with yellow patches between the two lines; outer margin with two short tails; terminal line present as a dot at M<sub>3</sub>-Cu<sub>1</sub>.</p><p><bold><italic>Male genitalia</italic></bold> (Fig. <xref ref-type="fig" rid="F2">19</xref>). Uncus spoon-shaped. Gnathos present as two blades. Tegumen triangular. Valva fan-shaped, covered with dense hair; sacculus arcuate; editum-costa complex bifurcate, one branch short and conical, other branch long and bar-shaped, gradually narrowing; cucullus rounded. Juxta membranous, horseshoe-shaped with a narrow V-shaped thin area at centre. Vinculum V-shaped. Saccus long and U-shaped. Aedeagus cylindrical. Vesica membranous, with a bunch of spine-like cornuti.</p><p><bold><italic>Female genitalia</italic></bold> (Fig. <xref ref-type="fig" rid="F3">26</xref>). Papillae analis conical, covered with short setae. Ostium bursae flat, sclerotized. Ductus bursae membranous, short and wide. Corpus bursae membranous, with wrinkles; tubular part with oblong, serrated signum; globular part oval.</p></tp:treatment-sec><tp:treatment-sec sec-type="distribution" id="SECID0EN2AG"><title>Distribution.</title><p>China (Hubei, Shaanxi, Chongqing, Sichuan, Yunnan) (Fig. <xref ref-type="fig" rid="F5">40</xref>), India, Nepal.</p></tp:treatment-sec><tp:treatment-sec sec-type="remarks" id="SECID0EX2AG"><title>Remarks.</title><p>The subspecies <italic><tp:taxon-name><tp:taxon-name-part taxon-name-part-type="genus" reg="Epiplema">Epiplema</tp:taxon-name-part> <tp:taxon-name-part taxon-name-part-type="species" reg="himala">himala</tp:taxon-name-part> <tp:taxon-name-part taxon-name-part-type="subspecies" reg="evanescens">evanescens</tp:taxon-name-part></tp:taxon-name></italic> was upgraded to a full species by <xref ref-type="bibr" rid="B7">Chu et al. (2004)</xref>, but they did not give an explanation for doing this. Thus, before comparing their type specimens and molecular data, we treat <italic><tp:taxon-name><tp:taxon-name-part taxon-name-part-type="genus" reg="Epiplema">E.</tp:taxon-name-part> <tp:taxon-name-part taxon-name-part-type="species" reg="himala">himala</tp:taxon-name-part> <tp:taxon-name-part taxon-name-part-type="subspecies" reg="evanescens">evanescens</tp:taxon-name-part></tp:taxon-name></italic> as a synonym of <italic><tp:taxon-name><tp:taxon-name-part taxon-name-part-type="genus" reg="Eversmannia">E.</tp:taxon-name-part> <tp:taxon-name-part taxon-name-part-type="species" reg="himala">himala</tp:taxon-name-part></tp:taxon-name></italic>.</p><p>This species was formerly placed in the genus <italic><tp:taxon-name><tp:taxon-name-part taxon-name-part-type="genus" reg="Epiplema">Epiplema</tp:taxon-name-part></tp:taxon-name></italic>. There are some discrepancies in the characteristic wing patterns of <italic><tp:taxon-name><tp:taxon-name-part taxon-name-part-type="genus" reg="Eversmannia">E.</tp:taxon-name-part> <tp:taxon-name-part taxon-name-part-type="species" reg="himala">himala</tp:taxon-name-part></tp:taxon-name></italic> compared to typical <italic><tp:taxon-name><tp:taxon-name-part taxon-name-part-type="genus" reg="Eversmannia">Eversmannia</tp:taxon-name-part></tp:taxon-name></italic> species (the antemedial, medial, postmedial and subterminal lines of the forewing are straight), but this species still shares several typical characters with <italic><tp:taxon-name><tp:taxon-name-part taxon-name-part-type="genus" reg="Eversmannia">Eversmannia</tp:taxon-name-part></tp:taxon-name></italic>: (1) forewing crossvein extremely weak; (2) hindwing M<sub>2</sub> vestigial, forming crease; (3) editum-costa complex bifurcate; (4) corpus bursae oval.</p><p><italic><tp:taxon-name><tp:taxon-name-part taxon-name-part-type="genus" reg="Eversmannia">Eversmannia</tp:taxon-name-part> <tp:taxon-name-part taxon-name-part-type="species" reg="himala">himala</tp:taxon-name-part></tp:taxon-name></italic> comb. nov. shows significant differences from <italic><tp:taxon-name><tp:taxon-name-part taxon-name-part-type="genus" reg="Eversmannia">E.</tp:taxon-name-part> <tp:taxon-name-part taxon-name-part-type="species" reg="acutangularia">acutangularia</tp:taxon-name-part></tp:taxon-name></italic>. (1) The ground color of wings is white; in <italic><tp:taxon-name><tp:taxon-name-part taxon-name-part-type="genus" reg="Eversmannia">E.</tp:taxon-name-part> <tp:taxon-name-part taxon-name-part-type="species" reg="acutangularia">acutangularia</tp:taxon-name-part></tp:taxon-name></italic>, it is grayish brown. (2) The outer margin of forewing is smooth; in <italic><tp:taxon-name><tp:taxon-name-part taxon-name-part-type="genus" reg="Eversmannia">E.</tp:taxon-name-part> <tp:taxon-name-part taxon-name-part-type="species" reg="acutangularia">acutangularia</tp:taxon-name-part></tp:taxon-name></italic>, it is dentate. (3) In the male genitalia, the editum-costa complex is bifurcate; in <italic><tp:taxon-name><tp:taxon-name-part taxon-name-part-type="genus" reg="Eversmannia">E.</tp:taxon-name-part> <tp:taxon-name-part taxon-name-part-type="species" reg="acutangularia">acutangularia</tp:taxon-name-part></tp:taxon-name></italic>, it is absent. Consequently, we formally transfer this species to the genus <italic><tp:taxon-name><tp:taxon-name-part taxon-name-part-type="genus" reg="Eversmannia">Eversmannia</tp:taxon-name-part></tp:taxon-name></italic>.</p><p>The male genitalia of this species are described for the first time.</p></tp:treatment-sec><tp:treatment-sec><!--Section generated to contain objects referenced in tp:taxon-treatment.--><fig id="F1" position="float" orientation="portrait"><object-id xmlns:xlink="http://www.w3.org/1999/xlink" content-type="doi" xlink:type="simple">10.3897/zookeys.1251.145353.figures1-14</object-id><object-id xmlns:xlink="http://www.w3.org/1999/xlink" content-type="arpha" xlink:type="simple">354522F4-D7E2-5C9C-BD8C-33049748F86A</object-id><label>Figures 1–14.</label><caption><p>Adults of <italic><tp:taxon-name><tp:taxon-name-part taxon-name-part-type="genus" reg="Eversmannia">Eversmannia</tp:taxon-name-part></tp:taxon-name></italic> spp. (depositories of 1 in <named-content xmlns:xlink="http://www.w3.org/1999/xlink" content-type="dwc:institutional_code" xlink:title="Sun Yat-sen University, Guangzhou, China" xlink:href="http://grbio.org/institution/national-sun-yat-sen-university-department-biological-sciences" xlink:type="simple">SYSU</named-content>, 2–14 in <abbrev xmlns:xlink="http://www.w3.org/1999/xlink" content-type="institution" xlink:title="Northeast Forestry University, Harbin, China" id="ABBRID0EYKAE" xlink:type="simple">NEFU</abbrev>). 1 <italic><tp:taxon-name><tp:taxon-name-part taxon-name-part-type="genus" reg="Eversmannia">E.</tp:taxon-name-part> <tp:taxon-name-part taxon-name-part-type="species" reg="atromarginata">atromarginata</tp:taxon-name-part></tp:taxon-name></italic> sp. nov., male, holotype (Jiangxi); 2 ditto, female, paratype (Sichuan); 3 <italic><tp:taxon-name><tp:taxon-name-part taxon-name-part-type="genus" reg="Eversmannia">E.</tp:taxon-name-part> <tp:taxon-name-part taxon-name-part-type="species" reg="bicaudata">bicaudata</tp:taxon-name-part></tp:taxon-name></italic> comb. nov., male (Xizang); 4 ditto, female (Xizang); 5 <italic><tp:taxon-name><tp:taxon-name-part taxon-name-part-type="genus" reg="Eversmannia">E.</tp:taxon-name-part> <tp:taxon-name-part taxon-name-part-type="species" reg="exornata">exornata</tp:taxon-name-part></tp:taxon-name></italic>, male (Heilongjiang); 6 ditto, female (Heilongjiang); 7 <italic><tp:taxon-name><tp:taxon-name-part taxon-name-part-type="genus" reg="Eversmannia">E.</tp:taxon-name-part> <tp:taxon-name-part taxon-name-part-type="species" reg="fuscifrons">fuscifrons</tp:taxon-name-part></tp:taxon-name></italic> comb. nov., male (Xizang); 8 ditto, female (Xizang); 9 <italic><tp:taxon-name><tp:taxon-name-part taxon-name-part-type="genus" reg="Eversmannia">E.</tp:taxon-name-part> <tp:taxon-name-part taxon-name-part-type="species" reg="himala">himala</tp:taxon-name-part></tp:taxon-name></italic> comb. nov., male (Sichuan); 10 ditto, female (Chongqing); 11 <italic><tp:taxon-name><tp:taxon-name-part taxon-name-part-type="genus" reg="Eversmannia">E.</tp:taxon-name-part> <tp:taxon-name-part taxon-name-part-type="species" reg="spiralis">spiralis</tp:taxon-name-part></tp:taxon-name></italic> sp. nov., male, holotype (Chongqing); 12 ditto, female, paratype (Chongqing); 13 <italic><tp:taxon-name><tp:taxon-name-part taxon-name-part-type="genus" reg="Eversmannia">E.</tp:taxon-name-part> <tp:taxon-name-part taxon-name-part-type="species" reg="zhangorum">zhangorum</tp:taxon-name-part></tp:taxon-name></italic> sp. nov., male, holotype (Chongqing); 14 ditto, female, paratype (Guizhou). Scale bar: 1 cm.</p></caption><graphic xmlns:xlink="http://www.w3.org/1999/xlink" xlink:href="zookeys-1251-275_article-145353__-g001.jpg" position="float" orientation="portrait" xlink:type="simple" id="oo_1413039.jpg"><uri content-type="original_file" xlink:type="simple">https://binary.pensoft.net/fig/1413039</uri></graphic></fig><fig id="F2" position="float" orientation="portrait"><object-id xmlns:xlink="http://www.w3.org/1999/xlink" content-type="doi" xlink:type="simple">10.3897/zookeys.1251.145353.figures15-21</object-id><object-id xmlns:xlink="http://www.w3.org/1999/xlink" content-type="arpha" xlink:type="simple">B666452E-CEC4-5ACC-B362-ADEB273725B7</object-id><label>Figures 15–21.</label><caption><p>Male genitalia of <italic><tp:taxon-name><tp:taxon-name-part taxon-name-part-type="genus" reg="Eversmannia">Eversmannia</tp:taxon-name-part></tp:taxon-name></italic> spp. (depositories of all slides <abbrev xmlns:xlink="http://www.w3.org/1999/xlink" content-type="institution" xlink:title="Northeast Forestry University, Harbin, China" id="ABBRID0E6OAE" xlink:type="simple">NEFU</abbrev>). 15 <italic><tp:taxon-name><tp:taxon-name-part taxon-name-part-type="genus" reg="Eversmannia">E.</tp:taxon-name-part> <tp:taxon-name-part taxon-name-part-type="species" reg="atromarginata">atromarginata</tp:taxon-name-part></tp:taxon-name></italic> sp. nov., paratype, slide hmx-232-1; 16 <italic><tp:taxon-name><tp:taxon-name-part taxon-name-part-type="genus" reg="Eversmannia">E.</tp:taxon-name-part> <tp:taxon-name-part taxon-name-part-type="species" reg="bicaudata">bicaudata</tp:taxon-name-part></tp:taxon-name></italic> comb. nov., slide hmx-141-1; 17 <italic><tp:taxon-name><tp:taxon-name-part taxon-name-part-type="genus" reg="Eversmannia">E.</tp:taxon-name-part> <tp:taxon-name-part taxon-name-part-type="species" reg="exornata">exornata</tp:taxon-name-part></tp:taxon-name></italic>, slide hmx-195-1; 18 <italic><tp:taxon-name><tp:taxon-name-part taxon-name-part-type="genus" reg="Eversmannia">E.</tp:taxon-name-part> <tp:taxon-name-part taxon-name-part-type="species" reg="fuscifrons">fuscifrons</tp:taxon-name-part></tp:taxon-name></italic> comb. nov., slide hmx-216-1; 19 <italic><tp:taxon-name><tp:taxon-name-part taxon-name-part-type="genus" reg="Eversmannia">E.</tp:taxon-name-part> <tp:taxon-name-part taxon-name-part-type="species" reg="himala">himala</tp:taxon-name-part></tp:taxon-name></italic> comb. nov., slide hmx-50-1; 20 <italic><tp:taxon-name><tp:taxon-name-part taxon-name-part-type="genus" reg="Eversmannia">E.</tp:taxon-name-part> <tp:taxon-name-part taxon-name-part-type="species" reg="spiralis">spiralis</tp:taxon-name-part></tp:taxon-name></italic> sp. nov., paratype, slide hmx-250-1; 21 <italic><tp:taxon-name><tp:taxon-name-part taxon-name-part-type="genus" reg="Eversmannia">E.</tp:taxon-name-part> <tp:taxon-name-part taxon-name-part-type="species" reg="zhangorum">zhangorum</tp:taxon-name-part></tp:taxon-name></italic> sp. nov., holotype, slide hmx-249-1.</p></caption><graphic xmlns:xlink="http://www.w3.org/1999/xlink" xlink:href="zookeys-1251-275_article-145353__-g002.jpg" position="float" orientation="portrait" xlink:type="simple" id="oo_1413040.jpg"><uri content-type="original_file" xlink:type="simple">https://binary.pensoft.net/fig/1413040</uri></graphic></fig><fig id="F3" position="float" orientation="portrait"><object-id xmlns:xlink="http://www.w3.org/1999/xlink" content-type="doi" xlink:type="simple">10.3897/zookeys.1251.145353.figures22-28</object-id><object-id xmlns:xlink="http://www.w3.org/1999/xlink" content-type="arpha" xlink:type="simple">14F37B21-233D-5B9C-A84D-F410D6627E0C</object-id><label>Figures 22–28.</label><caption><p>Female genitalia of <italic><tp:taxon-name><tp:taxon-name-part taxon-name-part-type="genus" reg="Eversmannia">Eversmannia</tp:taxon-name-part></tp:taxon-name></italic> spp. (depositories of all slides in <abbrev xmlns:xlink="http://www.w3.org/1999/xlink" content-type="institution" xlink:title="Northeast Forestry University, Harbin, China" id="ABBRID0EXAAG" xlink:type="simple">NEFU</abbrev>). 22 <italic><tp:taxon-name><tp:taxon-name-part taxon-name-part-type="genus" reg="Eversmannia">E.</tp:taxon-name-part> <tp:taxon-name-part taxon-name-part-type="species" reg="atromarginata">atromarginata</tp:taxon-name-part></tp:taxon-name></italic> sp. nov., paratype, slide hmx-139-2; 23 <italic><tp:taxon-name><tp:taxon-name-part taxon-name-part-type="genus" reg="Eversmannia">E.</tp:taxon-name-part> <tp:taxon-name-part taxon-name-part-type="species" reg="bicaudata">bicaudata</tp:taxon-name-part></tp:taxon-name></italic> comb. nov., slide hmx-142-2; 24 <italic><tp:taxon-name><tp:taxon-name-part taxon-name-part-type="genus" reg="Eversmannia">E.</tp:taxon-name-part> <tp:taxon-name-part taxon-name-part-type="species" reg="exornata">exornata</tp:taxon-name-part></tp:taxon-name></italic>, slide hmx-197-2; 25 <italic><tp:taxon-name><tp:taxon-name-part taxon-name-part-type="genus" reg="Eversmannia">E.</tp:taxon-name-part> <tp:taxon-name-part taxon-name-part-type="species" reg="fuscifrons">fuscifrons</tp:taxon-name-part></tp:taxon-name></italic> comb.nov., slide hmx-103-2; 26 <italic><tp:taxon-name><tp:taxon-name-part taxon-name-part-type="genus" reg="Eversmannia">E.</tp:taxon-name-part> <tp:taxon-name-part taxon-name-part-type="species" reg="himala">himala</tp:taxon-name-part></tp:taxon-name></italic> comb. nov., slide hmx-109-2; 27 <italic><tp:taxon-name><tp:taxon-name-part taxon-name-part-type="genus" reg="Eversmannia">E.</tp:taxon-name-part> <tp:taxon-name-part taxon-name-part-type="species" reg="spiralis">spiralis</tp:taxon-name-part></tp:taxon-name></italic> sp. nov., paratype, slide hmx-172-2; 28 <italic><tp:taxon-name><tp:taxon-name-part taxon-name-part-type="genus" reg="Eversmannia">E.</tp:taxon-name-part> <tp:taxon-name-part taxon-name-part-type="species" reg="zhangorum">zhangorum</tp:taxon-name-part></tp:taxon-name></italic> sp. nov., paratype, slide hmx-124-2.</p></caption><graphic xmlns:xlink="http://www.w3.org/1999/xlink" xlink:href="zookeys-1251-275_article-145353__-g003.jpg" position="float" orientation="portrait" xlink:type="simple" id="oo_1413041.jpg"><uri content-type="original_file" xlink:type="simple">https://binary.pensoft.net/fig/1413041</uri></graphic></fig><fig id="F4" position="float" orientation="portrait"><object-id xmlns:xlink="http://www.w3.org/1999/xlink" content-type="doi" xlink:type="simple">10.3897/zookeys.1251.145353.figures29-39</object-id><object-id xmlns:xlink="http://www.w3.org/1999/xlink" content-type="arpha" xlink:type="simple">A589A6E0-927A-570B-BB8F-A73F7ACBE5C9</object-id><label>Figures 29–39.</label><caption><p>Habitats and field images of <italic><tp:taxon-name><tp:taxon-name-part taxon-name-part-type="genus" reg="Eversmannia">Eversmannia</tp:taxon-name-part></tp:taxon-name></italic> spp. 29 <italic><tp:taxon-name><tp:taxon-name-part taxon-name-part-type="genus" reg="Eversmannia">E.</tp:taxon-name-part> <tp:taxon-name-part taxon-name-part-type="species" reg="atromarginata">atromarginata</tp:taxon-name-part></tp:taxon-name></italic> sp. nov.; Prov. Jiangxi, Mt Jinggang; 30 <italic><tp:taxon-name><tp:taxon-name-part taxon-name-part-type="genus" reg="Eversmannia">E.</tp:taxon-name-part> <tp:taxon-name-part taxon-name-part-type="species" reg="atromarginata">atromarginata</tp:taxon-name-part></tp:taxon-name></italic> sp. nov., <italic><tp:taxon-name><tp:taxon-name-part taxon-name-part-type="genus" reg="Eversmannia">E.</tp:taxon-name-part> <tp:taxon-name-part taxon-name-part-type="species" reg="spiralis">spiralis</tp:taxon-name-part></tp:taxon-name></italic> sp. nov., <italic><tp:taxon-name><tp:taxon-name-part taxon-name-part-type="genus" reg="Eversmannia">E.</tp:taxon-name-part> <tp:taxon-name-part taxon-name-part-type="species" reg="zhangorum">zhangorum</tp:taxon-name-part></tp:taxon-name></italic> sp. nov.; Chongqing City, Mt Simianshan; 31 <italic><tp:taxon-name><tp:taxon-name-part taxon-name-part-type="genus" reg="Eversmannia">E.</tp:taxon-name-part> <tp:taxon-name-part taxon-name-part-type="species" reg="atromarginata">atromarginata</tp:taxon-name-part></tp:taxon-name></italic> sp. nov.; Prov. Shaanxi, Yangxian County (Photo by XR. Yang); 32 <italic><tp:taxon-name><tp:taxon-name-part taxon-name-part-type="genus" reg="Eversmannia">E.</tp:taxon-name-part> <tp:taxon-name-part taxon-name-part-type="species" reg="bicaudata">bicaudata</tp:taxon-name-part></tp:taxon-name></italic> comb. nov.; Prov. Yunnan, Kunming City (Photo by YK. You); 33 <italic><tp:taxon-name><tp:taxon-name-part taxon-name-part-type="genus" reg="Eversmannia">E.</tp:taxon-name-part> <tp:taxon-name-part taxon-name-part-type="species" reg="exornata">exornata</tp:taxon-name-part></tp:taxon-name></italic>; Prov. Heilongjiang, Huma County (Photo by J. Wu); 34 <italic><tp:taxon-name><tp:taxon-name-part taxon-name-part-type="genus" reg="Eversmannia">E.</tp:taxon-name-part> <tp:taxon-name-part taxon-name-part-type="species" reg="fuscifrons">fuscifrons</tp:taxon-name-part></tp:taxon-name></italic> comb. nov.; Aut. Reg. Xizang, Motuo County (Photo by YT. Fu); 35 <italic><tp:taxon-name><tp:taxon-name-part taxon-name-part-type="genus" reg="Eversmannia">E.</tp:taxon-name-part> <tp:taxon-name-part taxon-name-part-type="species" reg="himala">himala</tp:taxon-name-part></tp:taxon-name></italic> comb. nov.; Chongqing City, Mt Simianshan (Photo by C. Zhang); 36, 37 <italic><tp:taxon-name><tp:taxon-name-part taxon-name-part-type="genus" reg="Eversmannia">E.</tp:taxon-name-part> <tp:taxon-name-part taxon-name-part-type="species" reg="spiralis">spiralis</tp:taxon-name-part></tp:taxon-name></italic> sp. nov.; Prov. Guizhou, Tongren City, Mt Fanjingshan; Prov. Zhejiang, Hangzhou City, Mt Tianmushan (Photo by Z. Peng); 38, 39 <italic><tp:taxon-name><tp:taxon-name-part taxon-name-part-type="genus" reg="Eversmannia">E.</tp:taxon-name-part> <tp:taxon-name-part taxon-name-part-type="species" reg="zhangorum">zhangorum</tp:taxon-name-part></tp:taxon-name></italic> sp. nov.; Prov. Hunan, Liuyang City, Mt Daweishan; Prov. Zhejiang, Ningbo City, Longguan Township (Photo by WX. Jiang and YJ. Hu).</p></caption><graphic xmlns:xlink="http://www.w3.org/1999/xlink" xlink:href="zookeys-1251-275_article-145353__-g004.jpg" position="float" orientation="portrait" xlink:type="simple" id="oo_1413042.jpg"><uri content-type="original_file" xlink:type="simple">https://binary.pensoft.net/fig/1413042</uri></graphic></fig><fig id="F5" position="float" orientation="portrait"><object-id xmlns:xlink="http://www.w3.org/1999/xlink" content-type="doi" xlink:type="simple">10.3897/zookeys.1251.145353.figure40</object-id><object-id xmlns:xlink="http://www.w3.org/1999/xlink" content-type="arpha" xlink:type="simple">43F301B0-70EB-53B0-AF5B-10F636554B73</object-id><label>Figure 40.</label><caption><p>Distribution map of <italic><tp:taxon-name><tp:taxon-name-part taxon-name-part-type="genus" reg="Eversmannia">Eversmannia</tp:taxon-name-part></tp:taxon-name></italic> spp. in China.</p></caption><graphic xmlns:xlink="http://www.w3.org/1999/xlink" xlink:href="zookeys-1251-275_article-145353__-g005.jpg" position="float" orientation="portrait" xlink:type="simple" id="oo_1413043.jpg"><uri content-type="original_file" xlink:type="simple">https://binary.pensoft.net/fig/1413043</uri></graphic></fig></tp:treatment-sec><ref-list><ref id="B4"><mixed-citation xmlns:xlink="http://www.w3.org/1999/xlink" xlink:type="simple"><person-group><name name-style="western"><surname>Butler</surname><given-names>AG</given-names></name></person-group> (<year>1880</year>) Descriptions of new species of Asiatic <tp:taxon-name><tp:taxon-name-part taxon-name-part-type="order">Lepidoptera</tp:taxon-name-part></tp:taxon-name><tp:taxon-name><tp:taxon-name-part taxon-name-part-type="suborder">Heterocera</tp:taxon-name-part></tp:taxon-name>. The Annals and Magazine of Natural History (Series 6) 5: 214–230. <ext-link xlink:href="10.1080/00222938009458925" ext-link-type="doi" xlink:type="simple">https://doi.org/10.1080/00222938009458925</ext-link></mixed-citation></ref><ref id="B5"><mixed-citation xmlns:xlink="http://www.w3.org/1999/xlink" xlink:type="simple"><person-group><name name-style="western"><surname>Butler</surname><given-names>AG</given-names></name></person-group> (<year>1886</year>) <source>Illustrations of Typical Specimens of <tp:taxon-name><tp:taxon-name-part taxon-name-part-type="order">Lepidoptera</tp:taxon-name-part></tp:taxon-name><tp:taxon-name><tp:taxon-name-part taxon-name-part-type="suborder">Heterocera</tp:taxon-name-part></tp:taxon-name> in the Collection of the British Museum. Part VI.</source><publisher-name>British Museum</publisher-name>, <publisher-loc>London</publisher-loc>, <size units="page">89 pp</size>. <ext-link xlink:href="10.5962/bhl.title.53701" ext-link-type="doi" xlink:type="simple">https://doi.org/10.5962/bhl.title.53701</ext-link></mixed-citation></ref><ref id="B13"><mixed-citation xmlns:xlink="http://www.w3.org/1999/xlink" xlink:type="simple"><person-group><name name-style="western"><surname>Hampson</surname><given-names>GF</given-names></name></person-group> (<year>1895</year>) <source>The Fauna of British India, Including Ceylon and Burma, Vol. III.</source><publisher-name>Taylor &amp; Francis</publisher-name>, <publisher-loc>London</publisher-loc>, <size units="page">546 pp</size>. <ext-link xlink:href="10.5962/bhl.title.100745" ext-link-type="doi" xlink:type="simple">https://doi.org/10.5962/bhl.title.100745</ext-link></mixed-citation></ref><ref id="B16"><mixed-citation xmlns:xlink="http://www.w3.org/1999/xlink" xlink:type="simple"><person-group><name name-style="western"><surname>Inoue</surname><given-names>H</given-names></name></person-group> (<year>1998</year>) <article-title><tp:taxon-name><tp:taxon-name-part taxon-name-part-type="family">Uraniidae</tp:taxon-name-part></tp:taxon-name> from Nepal.</article-title> In: <person-group><name name-style="western"><surname>Haruta</surname><given-names>T</given-names></name></person-group> (<role>Ed.</role>) <issue-title>Moths of Nepal, Part 5.</issue-title><source>Tinea 15 (Supplement 1)</source>, <fpage>81</fpage>–<lpage>93</lpage>. [pl. 138]</mixed-citation></ref><ref id="B1"><mixed-citation xmlns:xlink="http://www.w3.org/1999/xlink" xlink:type="simple"><person-group><name name-style="western"><surname>Alphéraky</surname><given-names>S</given-names></name></person-group> (<year>1897</year>) <article-title>Lépidoptères des proviunces choises Sé-Tchouen et Kham recueillis.</article-title> In: <person-group><name name-style="western"><surname>Romanoff</surname><given-names>NM</given-names></name></person-group> (<role>Ed.</role>) <issue-title>Mémoires sur les lépidoptères 9.</issue-title><source>Imprimerie de M.M. Stassuléwitch, St. Petersburg</source>, <fpage>83</fpage>–<lpage>149</lpage>. <ext-link xlink:href="10.5962/bhl.title.10956" ext-link-type="doi" xlink:type="simple">https://doi.org/10.5962/bhl.title.10956</ext-link></mixed-citation></ref><ref id="B7"><mixed-citation xmlns:xlink="http://www.w3.org/1999/xlink" xlink:type="simple"><person-group><name name-style="western"><surname>Chu</surname><given-names>HF</given-names></name><name name-style="western"><surname>Wang</surname><given-names>LY</given-names></name><name name-style="western"><surname>Han</surname><given-names>HX</given-names></name></person-group> (<year>2004</year>) <source><tp:taxon-name><tp:taxon-name-part taxon-name-part-type="order">Lepidoptera</tp:taxon-name-part></tp:taxon-name>. <tp:taxon-name><tp:taxon-name-part taxon-name-part-type="family">Hepialidae</tp:taxon-name-part></tp:taxon-name>. <tp:taxon-name><tp:taxon-name-part taxon-name-part-type="family">Epiplemidae</tp:taxon-name-part></tp:taxon-name>. Fauna Sinica (<tp:taxon-name><tp:taxon-name-part taxon-name-part-type="class">Insecta</tp:taxon-name-part></tp:taxon-name>), Vol. 38.</source><publisher-name>Science Press</publisher-name>, <publisher-loc>Beijing</publisher-loc>, <size units="page">291 pp</size>. [In Chinese]</mixed-citation></ref></ref-list></tp:taxon-treatment>
