# Supplementary material for: ﻿A taxonomic review of the genus Eversmannia Staudinger, 1871 (Lepidoptera, Uraniidae) from China, with descriptions of three new species and three new combinations
Source: Zookeys. 2025 Sep 10;1251:275–91. doi: 10.3897/zookeys.1251.145353 (PMC12444359; doi:10.3897/zookeys.1251.145353)
Supplement: XML Treatment for Eversmannia zhangorum [file zookeys.1251.145353-treatment8.xml]

<!DOCTYPE tp:taxon-treatment
  PUBLIC "-//TaxonX//DTD Taxonomic Treatment Publishing DTD v0 20100105//EN" "tax-treatment-NSO.dtd">
<tp:taxon-treatment xmlns:tp="http://www.plazi.org/taxpub"><tp:treatment-meta><kwd-group><label>Taxon classification</label><kwd>
              <named-content content-type="kingdom">Animalia</named-content>
            </kwd><kwd>
              <named-content content-type="order">Lepidoptera</named-content>
            </kwd><kwd>
              <named-content content-type="family">Uraniidae</named-content>
            </kwd></kwd-group><mixed-citation publication-type="journal"><person-group><name><surname>Han</surname><given-names>Ming-Xu</given-names></name><name><surname>Han</surname><given-names>Hui-Lin</given-names></name></person-group><article-title>﻿A taxonomic review of the genus <italic><tp:taxon-name><tp:taxon-name-part taxon-name-part-type="genus" reg="Eversmannia">Eversmannia</tp:taxon-name-part></tp:taxon-name></italic> Staudinger, 1871 (<tp:taxon-name><tp:taxon-name-part taxon-name-part-type="order">Lepidoptera</tp:taxon-name-part></tp:taxon-name>, <tp:taxon-name><tp:taxon-name-part taxon-name-part-type="family">Uraniidae</tp:taxon-name-part></tp:taxon-name>) from China, with descriptions of three new species and three new combinations</article-title><source>Zookeys</source><day>10</day><month>09</month><year>2025</year><volume>1251</volume><fpage>275</fpage><lpage>291</lpage><pub-id pub-id-type="doi">10.3897/zookeys.1251.145353</pub-id></mixed-citation></tp:treatment-meta><tp:nomenclature><label>﻿</label><tp:taxon-name><object-id xmlns:xlink="http://www.w3.org/1999/xlink" content-type="arpha" xlink:type="simple">123EC952-8D17-53F9-BC42-E95E696939BF</object-id>
            <tp:taxon-name-part taxon-name-part-type="genus" reg="Eversmannia">Eversmannia</tp:taxon-name-part>
            <tp:taxon-name-part taxon-name-part-type="species" reg="zhangorum">zhangorum</tp:taxon-name-part>
            <object-id xmlns:xlink="http://www.w3.org/1999/xlink" content-type="zoobank" xlink:type="simple">https://zoobank.org/92A7DBB7-2260-4720-B39F-98A0A13C47C8</object-id>
          </tp:taxon-name><tp:taxon-status xmlns:xlink="http://www.w3.org/1999/xlink" xlink:type="simple">sp. nov.</tp:taxon-status><xref ref-type="fig" rid="F1">Figs 13</xref><xref ref-type="fig" rid="F1">, 14</xref><xref ref-type="fig" rid="F2">, 21</xref><xref ref-type="fig" rid="F3">, 28</xref><xref ref-type="fig" rid="F4">, 38</xref><xref ref-type="fig" rid="F4">, 39</xref></tp:nomenclature><tp:treatment-sec sec-type="material" id="SECID0E1MBG"><title>Material examined.</title><p><bold><italic>Holotype</italic>: China – Chongqing City</bold> • ♂; Simianshan National Nature Reserve; 19 Aug. 2021; C. Zhang &amp; XY. Zhang &amp; L. Luo leg.; genit. prep. hmx-249-1: <abbrev xmlns:xlink="http://www.w3.org/1999/xlink" content-type="institution" xlink:title="Northeast Forestry University, Harbin, China" id="ABBRID0EFNBG" xlink:type="simple">NEFU</abbrev>. <bold><italic>Paratype</italic>: China – Guizhou Prov.</bold> • 1 ♀; Zunyi City, Shierbeihou Scenic Spot; 3–5 Aug. 2020; HL. Han &amp; J. Wu leg.; genit. prep. hmx-124-2; <abbrev xmlns:xlink="http://www.w3.org/1999/xlink" content-type="institution" xlink:title="Northeast Forestry University, Harbin, China" id="ABBRID0EONBG" xlink:type="simple">NEFU</abbrev>.</p></tp:treatment-sec><tp:treatment-sec sec-type="diagnosis" id="SECID0ETNBG"><title>Diagnosis.</title><p>This new species is similar to <italic><tp:taxon-name><tp:taxon-name-part taxon-name-part-type="genus" reg="Eversmannia">E.</tp:taxon-name-part> <tp:taxon-name-part taxon-name-part-type="species" reg="fuscifrons">fuscifrons</tp:taxon-name-part></tp:taxon-name></italic> but can be distinguished from the latter by the following characters: (1) forewing: the postmedial line with a black spot at the middle; in <italic><tp:taxon-name><tp:taxon-name-part taxon-name-part-type="genus" reg="Eversmannia">E.</tp:taxon-name-part> <tp:taxon-name-part taxon-name-part-type="species" reg="fuscifrons">fuscifrons</tp:taxon-name-part></tp:taxon-name></italic>, postmedial line without spot; (2) male genitalia: gnathos spear-shaped; in <italic><tp:taxon-name><tp:taxon-name-part taxon-name-part-type="genus" reg="Eversmannia">E.</tp:taxon-name-part> <tp:taxon-name-part taxon-name-part-type="species" reg="fuscifrons">fuscifrons</tp:taxon-name-part></tp:taxon-name></italic>, gnathos spine-shaped; (3) female genitalia: signum reniform with one edge serrate; in <italic><tp:taxon-name><tp:taxon-name-part taxon-name-part-type="genus" reg="Eversmannia">E.</tp:taxon-name-part> <tp:taxon-name-part taxon-name-part-type="species" reg="fuscifrons">fuscifrons</tp:taxon-name-part></tp:taxon-name></italic>, signum star-shaped.</p></tp:treatment-sec><tp:treatment-sec sec-type="description" id="SECID0EFPBG"><title>Description.</title><p><bold><italic>Adult</italic></bold> (Fig. <xref ref-type="fig" rid="F1">13</xref>, <xref ref-type="fig" rid="F1">14</xref>, <xref ref-type="fig" rid="F4">38</xref>, <xref ref-type="fig" rid="F4">39</xref>). Forewing length: 8.5 mm in male, 9.0 mm in female. Head: white; labial palpus up-curved, brown; antennae filiform. Thorax: patagium and tegula white. Abdomen: covered with white scales. Forewing: ground color white, with dark-brown patches on costal margin area; antemedial line pale brown, discontinuous; medial line absent; postmedial line pale brown, discontinuous, outward-curved on costal margin region, then inwardly curved to inner margin, with a large black spot at middle. Hindwing white; antemedial line pale brown, discontinuous; postmedial line double, rust-colored, wavy, prominently excurved at M<sub>3</sub>, inner side with a crescent-shaped spot at middle; marginal shade brownish red, mixed with dark brown in posterior half; Rs and M<sub>3</sub> with tails at outer margin; terminal line present as a small dot at M<sub>3</sub>-Cu<sub>1</sub>.</p><p><bold><italic>Male genitalia</italic></bold> (Fig. <xref ref-type="fig" rid="F2">21</xref>). Uncus long, hook-shaped, strongly sclerotized. Tegumen triangular, approximately equal to length of uncus. Gnathos sclerotized, spear-shaped, present as two blades, apex pointed. Valva bar-shaped, covered with dense hair; sacculus arcuate, about 1/3 as long as valva; editum-costa complex bifurcate, one branch short and finger-shaped, apex rounded, covered with hair, other branch long and bar-shaped and extending before cucullus; costa with a small bulge in middle; cucullus rounded, apex slightly shrunken. Juxta missing. Vinculum broad and U-shaped. Saccus small and V-shaped. Aedeagus cylindrical, distally curved. Vesica membranous, cornutus absent.</p><fig id="F5" position="float" orientation="portrait"><object-id xmlns:xlink="http://www.w3.org/1999/xlink" content-type="doi" xlink:type="simple">10.3897/zookeys.1251.145353.figure40</object-id><object-id xmlns:xlink="http://www.w3.org/1999/xlink" content-type="arpha" xlink:type="simple">43F301B0-70EB-53B0-AF5B-10F636554B73</object-id><label>Figure 40.</label><caption><p>Distribution map of <italic><tp:taxon-name><tp:taxon-name-part taxon-name-part-type="genus" reg="Eversmannia">Eversmannia</tp:taxon-name-part></tp:taxon-name></italic> spp. in China.</p></caption><graphic xmlns:xlink="http://www.w3.org/1999/xlink" xlink:href="zookeys-1251-275_article-145353__-g005.jpg" position="float" orientation="portrait" xlink:type="simple" id="oo_1413043.jpg"><uri content-type="original_file" xlink:type="simple">https://binary.pensoft.net/fig/1413043</uri></graphic></fig><p><bold><italic>Female genitalia</italic></bold> (Fig. <xref ref-type="fig" rid="F3">28</xref>). Papilla analis hoof-shaped, densely covered with short setae. Apophysis posterioris slender, approximately 2× the length of apophysis anterioris. Ostium bursae funnel-shaped, sclerotized. Ductus bursae slender, membranous, approximately 1.5× length of corpus bursae. Corpus bursae membranous, oval, densely covered with graniculi, signum reniform, with serrate on one edge.</p></tp:treatment-sec><tp:treatment-sec sec-type="distribution" id="SECID0ESRBG"><title>Distribution.</title><p>China (Zhejiang, Hunan, Chongqing, Guizhou) (Fig. <xref ref-type="fig" rid="F5">40</xref>).</p></tp:treatment-sec><tp:treatment-sec sec-type="etymology" id="SECID0E3RBG"><title>Etymology.</title><p>This species is dedicated to Mr Chao Zhang and Ms Xin-Yu Zhang, who collected the holotype.</p></tp:treatment-sec><tp:treatment-sec><!--Section generated to contain objects referenced in tp:taxon-treatment.--><fig id="F1" position="float" orientation="portrait"><object-id xmlns:xlink="http://www.w3.org/1999/xlink" content-type="doi" xlink:type="simple">10.3897/zookeys.1251.145353.figures1-14</object-id><object-id xmlns:xlink="http://www.w3.org/1999/xlink" content-type="arpha" xlink:type="simple">354522F4-D7E2-5C9C-BD8C-33049748F86A</object-id><label>Figures 1–14.</label><caption><p>Adults of <italic><tp:taxon-name><tp:taxon-name-part taxon-name-part-type="genus" reg="Eversmannia">Eversmannia</tp:taxon-name-part></tp:taxon-name></italic> spp. (depositories of 1 in <named-content xmlns:xlink="http://www.w3.org/1999/xlink" content-type="dwc:institutional_code" xlink:title="Sun Yat-sen University, Guangzhou, China" xlink:href="http://grbio.org/institution/national-sun-yat-sen-university-department-biological-sciences" xlink:type="simple">SYSU</named-content>, 2–14 in <abbrev xmlns:xlink="http://www.w3.org/1999/xlink" content-type="institution" xlink:title="Northeast Forestry University, Harbin, China" id="ABBRID0EYKAE" xlink:type="simple">NEFU</abbrev>). 1 <italic><tp:taxon-name><tp:taxon-name-part taxon-name-part-type="genus" reg="Eversmannia">E.</tp:taxon-name-part> <tp:taxon-name-part taxon-name-part-type="species" reg="atromarginata">atromarginata</tp:taxon-name-part></tp:taxon-name></italic> sp. nov., male, holotype (Jiangxi); 2 ditto, female, paratype (Sichuan); 3 <italic><tp:taxon-name><tp:taxon-name-part taxon-name-part-type="genus" reg="Eversmannia">E.</tp:taxon-name-part> <tp:taxon-name-part taxon-name-part-type="species" reg="bicaudata">bicaudata</tp:taxon-name-part></tp:taxon-name></italic> comb. nov., male (Xizang); 4 ditto, female (Xizang); 5 <italic><tp:taxon-name><tp:taxon-name-part taxon-name-part-type="genus" reg="Eversmannia">E.</tp:taxon-name-part> <tp:taxon-name-part taxon-name-part-type="species" reg="exornata">exornata</tp:taxon-name-part></tp:taxon-name></italic>, male (Heilongjiang); 6 ditto, female (Heilongjiang); 7 <italic><tp:taxon-name><tp:taxon-name-part taxon-name-part-type="genus" reg="Eversmannia">E.</tp:taxon-name-part> <tp:taxon-name-part taxon-name-part-type="species" reg="fuscifrons">fuscifrons</tp:taxon-name-part></tp:taxon-name></italic> comb. nov., male (Xizang); 8 ditto, female (Xizang); 9 <italic><tp:taxon-name><tp:taxon-name-part taxon-name-part-type="genus" reg="Eversmannia">E.</tp:taxon-name-part> <tp:taxon-name-part taxon-name-part-type="species" reg="himala">himala</tp:taxon-name-part></tp:taxon-name></italic> comb. nov., male (Sichuan); 10 ditto, female (Chongqing); 11 <italic><tp:taxon-name><tp:taxon-name-part taxon-name-part-type="genus" reg="Eversmannia">E.</tp:taxon-name-part> <tp:taxon-name-part taxon-name-part-type="species" reg="spiralis">spiralis</tp:taxon-name-part></tp:taxon-name></italic> sp. nov., male, holotype (Chongqing); 12 ditto, female, paratype (Chongqing); 13 <italic><tp:taxon-name><tp:taxon-name-part taxon-name-part-type="genus" reg="Eversmannia">E.</tp:taxon-name-part> <tp:taxon-name-part taxon-name-part-type="species" reg="zhangorum">zhangorum</tp:taxon-name-part></tp:taxon-name></italic> sp. nov., male, holotype (Chongqing); 14 ditto, female, paratype (Guizhou). Scale bar: 1 cm.</p></caption><graphic xmlns:xlink="http://www.w3.org/1999/xlink" xlink:href="zookeys-1251-275_article-145353__-g001.jpg" position="float" orientation="portrait" xlink:type="simple" id="oo_1413039.jpg"><uri content-type="original_file" xlink:type="simple">https://binary.pensoft.net/fig/1413039</uri></graphic></fig><fig id="F2" position="float" orientation="portrait"><object-id xmlns:xlink="http://www.w3.org/1999/xlink" content-type="doi" xlink:type="simple">10.3897/zookeys.1251.145353.figures15-21</object-id><object-id xmlns:xlink="http://www.w3.org/1999/xlink" content-type="arpha" xlink:type="simple">B666452E-CEC4-5ACC-B362-ADEB273725B7</object-id><label>Figures 15–21.</label><caption><p>Male genitalia of <italic><tp:taxon-name><tp:taxon-name-part taxon-name-part-type="genus" reg="Eversmannia">Eversmannia</tp:taxon-name-part></tp:taxon-name></italic> spp. (depositories of all slides <abbrev xmlns:xlink="http://www.w3.org/1999/xlink" content-type="institution" xlink:title="Northeast Forestry University, Harbin, China" id="ABBRID0E6OAE" xlink:type="simple">NEFU</abbrev>). 15 <italic><tp:taxon-name><tp:taxon-name-part taxon-name-part-type="genus" reg="Eversmannia">E.</tp:taxon-name-part> <tp:taxon-name-part taxon-name-part-type="species" reg="atromarginata">atromarginata</tp:taxon-name-part></tp:taxon-name></italic> sp. nov., paratype, slide hmx-232-1; 16 <italic><tp:taxon-name><tp:taxon-name-part taxon-name-part-type="genus" reg="Eversmannia">E.</tp:taxon-name-part> <tp:taxon-name-part taxon-name-part-type="species" reg="bicaudata">bicaudata</tp:taxon-name-part></tp:taxon-name></italic> comb. nov., slide hmx-141-1; 17 <italic><tp:taxon-name><tp:taxon-name-part taxon-name-part-type="genus" reg="Eversmannia">E.</tp:taxon-name-part> <tp:taxon-name-part taxon-name-part-type="species" reg="exornata">exornata</tp:taxon-name-part></tp:taxon-name></italic>, slide hmx-195-1; 18 <italic><tp:taxon-name><tp:taxon-name-part taxon-name-part-type="genus" reg="Eversmannia">E.</tp:taxon-name-part> <tp:taxon-name-part taxon-name-part-type="species" reg="fuscifrons">fuscifrons</tp:taxon-name-part></tp:taxon-name></italic> comb. nov., slide hmx-216-1; 19 <italic><tp:taxon-name><tp:taxon-name-part taxon-name-part-type="genus" reg="Eversmannia">E.</tp:taxon-name-part> <tp:taxon-name-part taxon-name-part-type="species" reg="himala">himala</tp:taxon-name-part></tp:taxon-name></italic> comb. nov., slide hmx-50-1; 20 <italic><tp:taxon-name><tp:taxon-name-part taxon-name-part-type="genus" reg="Eversmannia">E.</tp:taxon-name-part> <tp:taxon-name-part taxon-name-part-type="species" reg="spiralis">spiralis</tp:taxon-name-part></tp:taxon-name></italic> sp. nov., paratype, slide hmx-250-1; 21 <italic><tp:taxon-name><tp:taxon-name-part taxon-name-part-type="genus" reg="Eversmannia">E.</tp:taxon-name-part> <tp:taxon-name-part taxon-name-part-type="species" reg="zhangorum">zhangorum</tp:taxon-name-part></tp:taxon-name></italic> sp. nov., holotype, slide hmx-249-1.</p></caption><graphic xmlns:xlink="http://www.w3.org/1999/xlink" xlink:href="zookeys-1251-275_article-145353__-g002.jpg" position="float" orientation="portrait" xlink:type="simple" id="oo_1413040.jpg"><uri content-type="original_file" xlink:type="simple">https://binary.pensoft.net/fig/1413040</uri></graphic></fig><fig id="F3" position="float" orientation="portrait"><object-id xmlns:xlink="http://www.w3.org/1999/xlink" content-type="doi" xlink:type="simple">10.3897/zookeys.1251.145353.figures22-28</object-id><object-id xmlns:xlink="http://www.w3.org/1999/xlink" content-type="arpha" xlink:type="simple">14F37B21-233D-5B9C-A84D-F410D6627E0C</object-id><label>Figures 22–28.</label><caption><p>Female genitalia of <italic><tp:taxon-name><tp:taxon-name-part taxon-name-part-type="genus" reg="Eversmannia">Eversmannia</tp:taxon-name-part></tp:taxon-name></italic> spp. (depositories of all slides in <abbrev xmlns:xlink="http://www.w3.org/1999/xlink" content-type="institution" xlink:title="Northeast Forestry University, Harbin, China" id="ABBRID0EXAAG" xlink:type="simple">NEFU</abbrev>). 22 <italic><tp:taxon-name><tp:taxon-name-part taxon-name-part-type="genus" reg="Eversmannia">E.</tp:taxon-name-part> <tp:taxon-name-part taxon-name-part-type="species" reg="atromarginata">atromarginata</tp:taxon-name-part></tp:taxon-name></italic> sp. nov., paratype, slide hmx-139-2; 23 <italic><tp:taxon-name><tp:taxon-name-part taxon-name-part-type="genus" reg="Eversmannia">E.</tp:taxon-name-part> <tp:taxon-name-part taxon-name-part-type="species" reg="bicaudata">bicaudata</tp:taxon-name-part></tp:taxon-name></italic> comb. nov., slide hmx-142-2; 24 <italic><tp:taxon-name><tp:taxon-name-part taxon-name-part-type="genus" reg="Eversmannia">E.</tp:taxon-name-part> <tp:taxon-name-part taxon-name-part-type="species" reg="exornata">exornata</tp:taxon-name-part></tp:taxon-name></italic>, slide hmx-197-2; 25 <italic><tp:taxon-name><tp:taxon-name-part taxon-name-part-type="genus" reg="Eversmannia">E.</tp:taxon-name-part> <tp:taxon-name-part taxon-name-part-type="species" reg="fuscifrons">fuscifrons</tp:taxon-name-part></tp:taxon-name></italic> comb.nov., slide hmx-103-2; 26 <italic><tp:taxon-name><tp:taxon-name-part taxon-name-part-type="genus" reg="Eversmannia">E.</tp:taxon-name-part> <tp:taxon-name-part taxon-name-part-type="species" reg="himala">himala</tp:taxon-name-part></tp:taxon-name></italic> comb. nov., slide hmx-109-2; 27 <italic><tp:taxon-name><tp:taxon-name-part taxon-name-part-type="genus" reg="Eversmannia">E.</tp:taxon-name-part> <tp:taxon-name-part taxon-name-part-type="species" reg="spiralis">spiralis</tp:taxon-name-part></tp:taxon-name></italic> sp. nov., paratype, slide hmx-172-2; 28 <italic><tp:taxon-name><tp:taxon-name-part taxon-name-part-type="genus" reg="Eversmannia">E.</tp:taxon-name-part> <tp:taxon-name-part taxon-name-part-type="species" reg="zhangorum">zhangorum</tp:taxon-name-part></tp:taxon-name></italic> sp. nov., paratype, slide hmx-124-2.</p></caption><graphic xmlns:xlink="http://www.w3.org/1999/xlink" xlink:href="zookeys-1251-275_article-145353__-g003.jpg" position="float" orientation="portrait" xlink:type="simple" id="oo_1413041.jpg"><uri content-type="original_file" xlink:type="simple">https://binary.pensoft.net/fig/1413041</uri></graphic></fig><fig id="F4" position="float" orientation="portrait"><object-id xmlns:xlink="http://www.w3.org/1999/xlink" content-type="doi" xlink:type="simple">10.3897/zookeys.1251.145353.figures29-39</object-id><object-id xmlns:xlink="http://www.w3.org/1999/xlink" content-type="arpha" xlink:type="simple">A589A6E0-927A-570B-BB8F-A73F7ACBE5C9</object-id><label>Figures 29–39.</label><caption><p>Habitats and field images of <italic><tp:taxon-name><tp:taxon-name-part taxon-name-part-type="genus" reg="Eversmannia">Eversmannia</tp:taxon-name-part></tp:taxon-name></italic> spp. 29 <italic><tp:taxon-name><tp:taxon-name-part taxon-name-part-type="genus" reg="Eversmannia">E.</tp:taxon-name-part> <tp:taxon-name-part taxon-name-part-type="species" reg="atromarginata">atromarginata</tp:taxon-name-part></tp:taxon-name></italic> sp. nov.; Prov. Jiangxi, Mt Jinggang; 30 <italic><tp:taxon-name><tp:taxon-name-part taxon-name-part-type="genus" reg="Eversmannia">E.</tp:taxon-name-part> <tp:taxon-name-part taxon-name-part-type="species" reg="atromarginata">atromarginata</tp:taxon-name-part></tp:taxon-name></italic> sp. nov., <italic><tp:taxon-name><tp:taxon-name-part taxon-name-part-type="genus" reg="Eversmannia">E.</tp:taxon-name-part> <tp:taxon-name-part taxon-name-part-type="species" reg="spiralis">spiralis</tp:taxon-name-part></tp:taxon-name></italic> sp. nov., <italic><tp:taxon-name><tp:taxon-name-part taxon-name-part-type="genus" reg="Eversmannia">E.</tp:taxon-name-part> <tp:taxon-name-part taxon-name-part-type="species" reg="zhangorum">zhangorum</tp:taxon-name-part></tp:taxon-name></italic> sp. nov.; Chongqing City, Mt Simianshan; 31 <italic><tp:taxon-name><tp:taxon-name-part taxon-name-part-type="genus" reg="Eversmannia">E.</tp:taxon-name-part> <tp:taxon-name-part taxon-name-part-type="species" reg="atromarginata">atromarginata</tp:taxon-name-part></tp:taxon-name></italic> sp. nov.; Prov. Shaanxi, Yangxian County (Photo by XR. Yang); 32 <italic><tp:taxon-name><tp:taxon-name-part taxon-name-part-type="genus" reg="Eversmannia">E.</tp:taxon-name-part> <tp:taxon-name-part taxon-name-part-type="species" reg="bicaudata">bicaudata</tp:taxon-name-part></tp:taxon-name></italic> comb. nov.; Prov. Yunnan, Kunming City (Photo by YK. You); 33 <italic><tp:taxon-name><tp:taxon-name-part taxon-name-part-type="genus" reg="Eversmannia">E.</tp:taxon-name-part> <tp:taxon-name-part taxon-name-part-type="species" reg="exornata">exornata</tp:taxon-name-part></tp:taxon-name></italic>; Prov. Heilongjiang, Huma County (Photo by J. Wu); 34 <italic><tp:taxon-name><tp:taxon-name-part taxon-name-part-type="genus" reg="Eversmannia">E.</tp:taxon-name-part> <tp:taxon-name-part taxon-name-part-type="species" reg="fuscifrons">fuscifrons</tp:taxon-name-part></tp:taxon-name></italic> comb. nov.; Aut. Reg. Xizang, Motuo County (Photo by YT. Fu); 35 <italic><tp:taxon-name><tp:taxon-name-part taxon-name-part-type="genus" reg="Eversmannia">E.</tp:taxon-name-part> <tp:taxon-name-part taxon-name-part-type="species" reg="himala">himala</tp:taxon-name-part></tp:taxon-name></italic> comb. nov.; Chongqing City, Mt Simianshan (Photo by C. Zhang); 36, 37 <italic><tp:taxon-name><tp:taxon-name-part taxon-name-part-type="genus" reg="Eversmannia">E.</tp:taxon-name-part> <tp:taxon-name-part taxon-name-part-type="species" reg="spiralis">spiralis</tp:taxon-name-part></tp:taxon-name></italic> sp. nov.; Prov. Guizhou, Tongren City, Mt Fanjingshan; Prov. Zhejiang, Hangzhou City, Mt Tianmushan (Photo by Z. Peng); 38, 39 <italic><tp:taxon-name><tp:taxon-name-part taxon-name-part-type="genus" reg="Eversmannia">E.</tp:taxon-name-part> <tp:taxon-name-part taxon-name-part-type="species" reg="zhangorum">zhangorum</tp:taxon-name-part></tp:taxon-name></italic> sp. nov.; Prov. Hunan, Liuyang City, Mt Daweishan; Prov. Zhejiang, Ningbo City, Longguan Township (Photo by WX. Jiang and YJ. Hu).</p></caption><graphic xmlns:xlink="http://www.w3.org/1999/xlink" xlink:href="zookeys-1251-275_article-145353__-g004.jpg" position="float" orientation="portrait" xlink:type="simple" id="oo_1413042.jpg"><uri content-type="original_file" xlink:type="simple">https://binary.pensoft.net/fig/1413042</uri></graphic></fig></tp:treatment-sec></tp:taxon-treatment>
